# Supplementary material for: Identification of epigenetically regulated genes that predict patient outcome in neuroblastoma
Source: BMC Cancer. 2011 Feb 11;11:66. doi: 10.1186/1471-2407-11-66 (PMC3045360; doi:10.1186/1471-2407-11-66)
Supplement: Additional file 3 — List of genes upregulated by treatment in the respective cell lines. [file 1471-2407-11-66-S3.XLS]

## Sheet: Sheet1
Additional file 3. Number of genes identified in the analysis
Cell line	5-Aza-dC	5-Aza-dC/TSA	beta-value>0.75	5-Aza-dC + beta>0.75	5-Aza-dC/TSA + beta>0.75
SK-N-AS	334	1182	4224	113	219
SK-N-BE	nd	1617	4719	nd	194
SK-N-DZ	84	875	1995	17	64
IMR-32	591	1422	5683	67	184
nd; not done
