# Supplementary material for: Identification of epigenetically regulated genes that predict patient outcome in neuroblastoma
Source: BMC Cancer. 2011 Feb 11;11:66. doi: 10.1186/1471-2407-11-66 (PMC3045360; doi:10.1186/1471-2407-11-66)
Supplement: Additional file 4 — Number of genes affected by treatment in the cell lines and number of genes with a beta value of more than 0.75 in the respective cell lines. [file 1471-2407-11-66-S4.XLS]

## Sheet: Blad1
Additional file 4. List of genes upregulated by treatment in the respective cell lines.
SK-N-DZ, 5-AZA
TargetID	CHR	FC	ProbeID	TRANSCRIPT	ENTREZ_GENE_ID	GI	ACCESSION	PROTEIN_PRODUCT	PROBE_ID	PROBE_COORDINATES	CYTOBAND
VCX	X	94.7876	4050377	ILMN_21469	26609	66932942	NM_013452.2	NP_038480.2	ILMN_1684886	7771980-7772029	Xp22.31c
VCX2	X	50.0268	1850347	ILMN_3624	51480	49619238	NM_016378.2	NP_057462.2	ILMN_1706028	8098662-8098684:8098685-8098711	Xp22.31c
NNAT	20	47.3313	2450452	ILMN_26562	4826	32307135	NM_181689.1	NP_859017.1	ILMN_1691413	35585280-35585329	20q11.23b
VCX2	X	37.2163	3450474	ILMN_3624	51480	49619238	NM_016378.2	NP_057462.2	ILMN_1732047	8098663-8098684:8098685-8098712	Xp22.31c
VCX2	X	35.575	7380255	ILMN_3624	51480	49619238	NM_016378.2	NP_057462.2	ILMN_1651789	8098664-8098684:8098685-8098713	Xp22.31c
XAGE1B	X	9.59269	1030301	ILMN_306853	653220	148225603	NM_001097595.1	NP_001091064.1	ILMN_1680612
XAGE1B	X	9.24001	7330358	ILMN_306853	653220	148225603	NM_001097595.1	NP_001091064.1	ILMN_1691494
LRCH4	7	9.10798	4890431	ILMN_139402	4034	30181232	NM_002319.2	NP_002310.2	ILMN_1654518	100007818-100007867	7q22.1c
RPL10L	14	8.19816	780672	ILMN_15682	140801	18490985	NM_080746.2	NP_542784.1	ILMN_1737709	46189994-46190043	14q21.3c
TUBA1C	12	8.0167	5490128	ILMN_28729	84790	142375723	NM_032704.3	NP_116093.1	ILMN_1663388		12q13.12b
VCY	Y	7.88002	1710546	ILMN_14469	9084	49355825	NM_004679.2	NP_004670.1	ILMN_1683872	14677522-14677563:14677564-14677571	Yq11.221a
DAZL	3	5.72144	3390554	ILMN_10973	1618	25121977	NM_001351.2	NP_001342.2	ILMN_1691636	16603987-16604036	3p24.3d
PAGE2B	X	5.50765	70463	ILMN_15659	389860	62632766	NM_001015038.1	NP_001015038.1	ILMN_1706140	55118229-55118272:55119192-55119197	Xp11.21a
NNAT	20	5.31439	3140348	ILMN_16198	4826	32307134	NM_005386.2	NP_005377.1	ILMN_1707734	35584198-35584247	20q11.23b
VCX2	X	5.12905	1440220	ILMN_3624	51480	49619238	NM_016378.2	NP_057462.2	ILMN_1728657	8098326-8098375	Xp22.31c
MAGEB2	X	5.01844	6420494	ILMN_162748	4113	34335239	NM_002364.3	NP_002355.1	ILMN_1688335	30147628-30147677	Xp21.2a
TUBA3E	2	4.6999	4560561	ILMN_25380	112714	46409269	NM_207312.1	NP_997195.1	ILMN_1652464	130667866-130667915	2q21.1b
HSPA1A	6	4.46707	5860300	ILMN_6623	3303	26787973	NM_005345.4	NP_005336.2	ILMN_1789074	31893469-31893518	6p21.33a
PAGE5	X	4.20249	5910288	ILMN_18374	90737	61743934	NM_130467.3	NP_569734.2	ILMN_1744656	55263518-55263567	Xp11.21a
PYY	17	4.09089	5220661	ILMN_2817	5697	71361685	NM_004160.3	NP_004151.2	ILMN_1703075	39385776-39385825	17q21.31b
PPP1R2P9	X	4.04694	6650300	ILMN_5701		70608117	NR_002191.2		ILMN_1766057	42521665-42521714
IRAK1	X	3.70995	1410615	ILMN_23431	3654	68800242	NM_001569.3	NP_001560.2	ILMN_1738397	152929380-152929429	Xq28g
SH2D2A	1	3.67043	3890682	ILMN_179446	9047	31543620	NM_003975.2	NP_003966.1	ILMN_1766319	155042824-155042873	1q23.1a
HDGFL1	6	3.45537	2450333	ILMN_24141	154150	20070381	NM_138574.1	NP_612641.1	ILMN_1779673	22679498-22679547	6p22.3a
DECR2	16	3.45222	3850653	ILMN_7935	26063	37675281	NM_020664.3	NP_065715.1	ILMN_1783337	402244-402293	16p13.3f
H2AFB1	X	3.312	5090097	ILMN_7727	474382	63029940	NM_001017990.1	NP_001017990.1	ILMN_1742123	153766675-153766724	Xq28g
FABP7	6	3.2771	5860364	ILMN_13498	2173	36054052	NM_001446.3	NP_001437.1	ILMN_1804948	123146581-123146611:123146612-123146630	6q22.31c
PCDHB5	5	2.85941	6580561	ILMN_17970	26167	14195611	NM_015669.2	NP_056484.1	ILMN_1814710	140497524-140497573	5q31.3b
TUBA3C	13	2.82775	3370204	ILMN_177408	7278	17921992	NM_006001.1	NP_005992.1	ILMN_1679482	18646274-18646299:18649067-18649090	13q12.11a
NEUROG2	4	2.80407	4250551	ILMN_20030	63973	31340581	NM_024019.2	NP_076924.1	ILMN_1690993	113654267-113654316	4q25f
ACTC1	15	2.74181	1030471	ILMN_19539	70	113722123	NM_005159.4	NP_005150.1	ILMN_1658660		15q14a
RHOXF1	X	2.70467	5550544	ILMN_26796	158800	23943885	NM_139282.1	NP_644811.1	ILMN_1776888	119130820-119130852:119133403-119133419	Xq24c
LOC642393	1	2.7033	940382	ILMN_41363	642393	88943974	XM_930777.1	XP_935870.1	ILMN_1716012	115229-115277:115278-115278
NPY	7	2.59227	6660176	ILMN_11990	4852	31542152	NM_000905.2	NP_000896.1	ILMN_1731062	24295713-24295723:24297807-24297831:24297832-24297845	7p15.3a
DTNA	18	2.59017	2970195	ILMN_28503	1837	42717993	NM_001392.3	NP_001383.2	ILMN_1730201	30663213-30663262	18q12.1g
TAF15	17	2.57265	5960128	ILMN_18523	8148	21327700	NM_139215.1	NP_631961.1	ILMN_1678707	31198110-31198159	17q12b
C20ORF103	20	2.5268	4540010	ILMN_165304	24141	40804463	NM_012261.2	NP_036393.1	ILMN_1713561	9458993-9459042	20p12.2b
ACTA2	10	2.52445	430338	ILMN_6588	59	4501882	NM_001613.1	NP_001604.1	ILMN_1671703	90684907-90684956	10q23.31b
SOHLH2	13	2.51151	2750192	ILMN_12331	54937	8923418	NM_017826.1	NP_060296.1	ILMN_1798615	35640908-35640957	13q13.3a-q13.3b
CDKN1A	6	2.49528	3140066	ILMN_16780	1026	17978496	NM_000389.2	NP_000380.1	ILMN_1784602	36762947-36762996	6p21.31a
KCNK12	2	2.47719	7100139	ILMN_15795	56660	11545760	NM_022055.1	NP_071338.1	ILMN_1711988	47601456-47601505	2p16.3d
ADFP	9	2.47577	1660138	ILMN_30009	123	34577058	NM_001122.2	NP_001113.2	ILMN_1660332	19106194-19106243	9p22.1b
MAGEB6B	X	2.47047	5390440	ILMN_14398	392433	41151618	XM_373340.1	XP_373340.1	ILMN_1780911	26088639-26088688	Xp21.3c
C20ORF75	20	2.44005	2480433	ILMN_21430	164312	34303942	NM_152611.2	NP_689824.1	ILMN_1764885	5969516-5969565	20p12.3c
KRT19	17	2.41536	6840196	ILMN_6529	3880	131412244	NM_002276.4	NP_002267.2	ILMN_1753924		17q21.2b
ACRC	X	2.34445	2570682	ILMN_21976	93953	142356086	NM_052957.3	NP_443189.1	ILMN_1666690		Xq13.1d
NDN	15	2.33597	2260102	ILMN_23775	4692	10800414	NM_002487.2	NP_002478.1	ILMN_1730845	21482095-21482144	15q11.2d
FKBP1A	20	2.32154	110475	ILMN_29213	2280	17149835	NM_054014.1	NP_463460.1	ILMN_1683969	1300860-1300884:1304135-1304159	20p13e
TNNC2	20	2.29848	1090576	ILMN_25741	7125	40807466	NM_003279.2	NP_003270.1	ILMN_1693428	43886352-43886401	20q13.12b
CRABP2	1	2.29536	3170497	ILMN_16252	1382	6382069	NM_001878.2	NP_001869.1	ILMN_1690170	154936143-154936192	1q23.1a
MYO5C	15	2.2879	4150482	ILMN_20154	55930	153945714	NM_018728.2	NP_061198.2	ILMN_1808789		15q21.2c
PAGE2	X	2.27724	5890129	ILMN_10075	203569	141803561	NM_207339.2	NP_997222.1	ILMN_1724213		Xp11.21a
MAGEA10	X	2.27675	1770441	ILMN_22178	4109	29029613	NM_021048.3	NP_066386.1	ILMN_1741430	151053642-151053691	Xq28e
SOX18	20	2.20033	2750131	ILMN_7425	54345	31077201	NM_018419.2	NP_060889.1	ILMN_1812968	62149664-62149713	20q13.33e
ISLR2	15	2.19064	4810575	ILMN_19345	57611	39930400	NM_020851.1	NP_065902.1	ILMN_1692739	72215857-72215906	15q24.1b
ZNF467	7	2.17937	1260301	ILMN_11856	168544	46409309	NM_207336.1	NP_997219.1	ILMN_1779015	149092430-149092479	7q36.1b
RFTN1	3	2.16705	1340170	ILMN_29470	23180	41872576	NM_015150.1	NP_055965.1	ILMN_1800787	16332417-16332466	3p24.3e-p24.3d
C1ORF59	1	2.1474	290025	ILMN_7678	113802	21389358	NM_144584.1	NP_653185.1	ILMN_1682428	108992741-108992790	1p13.3c
CSDA	12	2.13654	5310201	ILMN_9039	8531	21359983	NM_003651.3	NP_003642.2	ILMN_1782788	10743268-10743317	12p13.2c
CKM	19	2.13439	3130136	ILMN_29008	1158	21536287	NM_001824.2	NP_001815.2	ILMN_1757521	50501675-50501724	19q13.32a
VWF	12	2.12069	6980719	ILMN_180334	7450	89191867	NM_000552.3	NP_000543.2	ILMN_1752755	5928332-5928381	12p13.31e
COL11A1	1	2.10029	2970706	ILMN_3994	1301	98985805	NM_001854.3	NP_001845.3	ILMN_1789507		1p21.1d-p21.1c
NPC2	14	2.09111	5910762	ILMN_26452	10577	29171756	NM_006432.3	NP_006423.1	ILMN_1716678	74016532-74016581	14q24.3a
CTAG2	X	2.08426	5130129	ILMN_21515	30848	50428919	NM_020994.2	NP_066274.1	ILMN_1715347	153533967-153534016	Xq28g
GAGE7B	X	2.08004	1070288	ILMN_4743	26748	4503888	NM_001477.1	NP_001468.1	ILMN_1730275	49103621-49103666:49104707-49104710	Xp11.23b
SUMO1P1	20	2.07477	5340050	ILMN_16789		95006998	NR_002189.2		ILMN_1785615
CCNB3	X	2.06708	290524	ILMN_34938	85417	90669306	NM_033031.2	NP_149020.2	ILMN_1754746	50111405-50111442:50111443-50111454	Xp11.22c
H2AFB1	X	2.067	580647	ILMN_7727	474382	63029940	NM_001017990.1	NP_001017990.1	ILMN_1784556	153766768-153766817	Xq28g
GAGE4	X	2.05731	3440554	ILMN_9440	2576	4503882	NM_001474.1	NP_001465.1	ILMN_1715638	49103593-49103642	Xp11.23b
TKTL1	X	2.04366	4570703	ILMN_165044	8277	58082082	NM_012253.2	NP_036385.2	ILMN_1674009	153211796-153211845	Xq28g
VGF	7	2.03459	1940528	ILMN_9112	7425	17136077	NM_003378.2	NP_003369.2	ILMN_1757497	100592625-100592674	7q22.1d
LOC728499	5	2.01591	730709	ILMN_171584	728499	113416621	XM_001127568.1	XP_001127568.1	ILMN_1718934	68986941-68986990	5q13.2a
HS.579631		2.00865	5050309	ILMN_131812		22846506	BU536065		ILMN_1881909
GAGE5	X	2.00298	6960450	ILMN_9557	2577	4503884	NM_001475.1	NP_001466.1	ILMN_1738450	49103603-49103652	Xp11.23b
TRIP6	7	1.99327	770202	ILMN_17386	7205	91208422	NM_003302.2	NP_003293.2	ILMN_1713990	100308274-100308302:100308730-100308750	7q22.1c
CRYGD	2	1.98942	2360376	ILMN_30150	1421	13377001	NM_006891.2	NP_008822.2	ILMN_1779679	208694829-208694878	2q33.3d
ATF5	19	1.98844	6040358	ILMN_6490	22809	142361424	NM_012068.3	NP_036200.2	ILMN_1669113		19q13.33b
GPX7	1	1.97686	3830538	ILMN_164820	2882	142363488	NM_015696.3	NP_056511.2	ILMN_1726030		1p32.3d
RGAG4	X	1.97471	5310762	ILMN_19953	340526	134948548	NM_001024455.2	NP_001019626.1	ILMN_1757537		Xq13.1d
ACAD11	3	1.97071	1260072	ILMN_25425	84129	145275196	NM_032169.4	NP_115545.3	ILMN_1761058		3q22.1c
GCAT	22	1.96747	2510600	ILMN_18761	23464	22035688	NM_014291.2	NP_055106.1	ILMN_1724437	36542575-36542624	22q13.1a
AHNAK	11	1.96532	60397	ILMN_28759	79026	61743953	NM_001620.1	NP_001611.1	ILMN_1726703	62040253-62040302	11q12.3a
GAGE5	X	1.95708	3400709	ILMN_9557	2577	4503884	NM_001475.1	NP_001466.1	ILMN_1782705	49103601-49103650	Xp11.23b
DPEP3	16	1.95293	4220725	ILMN_22214	64180	11641272	NM_022357.1	NP_071752.1	ILMN_1731275	66567105-66567154	16q22.1b
TUBA3E	2	1.94086	610326	ILMN_25380	112714	46409269	NM_207312.1	NP_997195.1	ILMN_1712147	130668457-130668506	2q21.1b
TMEM59L	19	1.93902	4920634	ILMN_2040	25789	133908634	NM_012109.2	NP_036241.1	ILMN_1697746		19p13.11b
CD44	11	1.92673	4060605	ILMN_10947	960	48255940	NM_001001391.1	NP_001001391.1	ILMN_1803429	35210355-35210404	11p13b
HOXC6	12	1.91728	2370193	ILMN_15669	3223	93141222	NM_004503.3	NP_004494.1	ILMN_1794492	52710788-52710837	12q13.13f
SLC25A18	22	1.91442	7400079	ILMN_5947	83733	13899341	NM_031481.1	NP_113669.1	ILMN_1754864	16453470-16453519	22q11.21a
HEY1	8	1.90201	3990646	ILMN_164416	23462	105990525	NM_001040708.1	NP_001035798.1	ILMN_1788203		8q21.13a
HS.473191		1.9011	1340039	ILMN_95224		21750193	AK091747		ILMN_1856315
HS.573393		1.89764	2030341	ILMN_125574		46551567	BX345291		ILMN_1879870
FBN2	5	1.88392	1580156	ILMN_22082	2201	66346694	NM_001999.3	NP_001990.2	ILMN_1670899	127621695-127621744	5q23.3a
FLJ33590	2	1.87406	1770386	ILMN_167274	285093	28376647	NM_173821.1	NP_776182.1	ILMN_1717029	242464566-242464615	2q37.3g
S100A4	1	1.87119	3140561	ILMN_20183	6275	115430249	NM_019554.2	NP_062427.1	ILMN_1684306		1q21.3c
BHMT	5	1.86108	2230114	ILMN_19476	635	4502406	NM_001713.1	NP_001704.1	ILMN_1656638	78463536-78463585	5q14.1c
KCNH3	12	1.8554	130689	ILMN_11930	23416	38569492	NM_012284.1	NP_036416.1	ILMN_1704063	48238260-48238309	12q13.12c
SRL	16	1.85461	7570070	ILMN_307235	6345	149363671	NM_001098814.1	NP_001092284.1	ILMN_1736692		16p13.3c-p13.3b
CSRP1	1	1.85086	4220348	ILMN_25451	1465	4758085	NM_004078.1	NP_004069.1	ILMN_1811921	199719534-199719583	1q32.1c
LOC387934	13	1.84264	5810594	ILMN_32593	387934	113424407	XM_937508.2	XP_942601.1	ILMN_1779852		13q22.1a
SK-N-DZ, 5-AZA/TSA
TargetID	CHR	FC	ProbeID	TRANSCRIPT	ENTREZ_GENE_ID	GI	ACCESSION	PROTEIN_PRODUCT	PROBE_ID	PROBE_COORDINATES	CYTOBAND
VCX	X	102.426	4050377	ILMN_21469	26609	66932942	NM_013452.2	NP_038480.2	ILMN_1684886	7771980-7772029	Xp22.31c
NNAT	20	50.5212	2450452	ILMN_26562	4826	32307135	NM_181689.1	NP_859017.1	ILMN_1691413	35585280-35585329	20q11.23b
VCX2	X	49.4207	1850347	ILMN_3624	51480	49619238	NM_016378.2	NP_057462.2	ILMN_1706028	8098662-8098684:8098685-8098711	Xp22.31c
VCX2	X	36.7361	3450474	ILMN_3624	51480	49619238	NM_016378.2	NP_057462.2	ILMN_1732047	8098663-8098684:8098685-8098712	Xp22.31c
VCX2	X	34.3342	7380255	ILMN_3624	51480	49619238	NM_016378.2	NP_057462.2	ILMN_1651789	8098664-8098684:8098685-8098713	Xp22.31c
TUBA1C	12	28.0324	5490128	ILMN_28729	84790	142375723	NM_032704.3	NP_116093.1	ILMN_1663388		12q13.12b
VGF	7	23.3534	1940528	ILMN_9112	7425	17136077	NM_003378.2	NP_003369.2	ILMN_1757497	100592625-100592674	7q22.1d
TUBA3E	2	23.2014	4560561	ILMN_25380	112714	46409269	NM_207312.1	NP_997195.1	ILMN_1652464	130667866-130667915	2q21.1b
EGR1	5	21.6926	4810110	ILMN_20932	1958	31317226	NM_001964.2	NP_001955.1	ILMN_1762899	137832431-137832480	5q31.2c
LOC284422	19	18.5467	6760431	ILMN_41888	284422	113428047	XM_209196.5	XP_209196.1	ILMN_1774375	3425613-3425662	19p13.3f
MT2A	16	18.3049	6760048	ILMN_11198	4502	31543214	NM_005953.2	NP_005944.1	ILMN_1690957	55200759-55200767:55200768-55200808	16q13b
RPL10L	14	18.1178	780672	ILMN_15682	140801	18490985	NM_080746.2	NP_542784.1	ILMN_1737709	46189994-46190043	14q21.3c
HSPA1A	6	17.6941	5860300	ILMN_6623	3303	26787973	NM_005345.4	NP_005336.2	ILMN_1789074	31893469-31893518	6p21.33a
FTCD	21	17.1831	6940594	ILMN_8918	10841	46255034	NM_206965.1	NP_996848.1	ILMN_1663569	46381131-46381180	21q22.3f
PTRF	17	16.1628	2710446	ILMN_22301	284119	141802932	NM_012232.3	NP_036364.2	ILMN_1757552		17q21.31a
MT1F	16	16.0154	2710414	ILMN_21370	4494	141803125	NM_005949.2	NP_005940.1	ILMN_1718766		16q13b
HBA2	16	13.9384	360554	ILMN_10268	3040	14043068	NM_000517.3	NP_000508.1	ILMN_1667796	163552-163599:163600-163601	16p13.3f
XAGE1B	X	13.8462	1030301	ILMN_306853	653220	148225603	NM_001097595.1	NP_001091064.1	ILMN_1680612
HPCAL4	1	13.0907	1850072	ILMN_25356	51440	19913444	NM_016257.2	NP_057341.1	ILMN_1736976	39917306-39917355	1p34.2d
XAGE1B	X	12.7541	7330358	ILMN_306853	653220	148225603	NM_001097595.1	NP_001091064.1	ILMN_1691494
REEP6	19	12.6776	5220669	ILMN_15192	92840	19923918	NM_138393.1	NP_612402.1	ILMN_1697460	1448755-1448804	19p13.3h
DHRS2	14	12.4072	7160465	ILMN_25760	10202	40548401	NM_182908.3	NP_878912.1	ILMN_1725726	23184343-23184351:23184352-23184392	14q11.2g
IFI30	19	12.0256	1770672	ILMN_23180	10437	29826337	NM_006332.3	NP_006323.2	ILMN_1682846	18149692-18149721:18149722-18149741	19p13.11c
HSPA2	14	11.9372	670201	ILMN_940	3306	147901657	NM_021979.3	NP_068814.2	ILMN_1766499		14q23.3a
HDGFL1	6	11.7385	2450333	ILMN_24141	154150	20070381	NM_138574.1	NP_612641.1	ILMN_1779673	22679498-22679547	6p22.3a
H2AFB1	X	11.5858	5090097	ILMN_7727	474382	63029940	NM_001017990.1	NP_001017990.1	ILMN_1742123	153766675-153766724	Xq28g
MT1A	16	11.4843	1090678	ILMN_1797	4489	71274112	NM_005946.2	NP_005937.2	ILMN_1691156	55231274-55231323	16q13b
TNFRSF12A	16	11.0426	2190008	ILMN_11654	51330	7706185	NM_016639.1	NP_057723.1	ILMN_1689004	3012033-3012082	16p13.3d
TSPO	22	10.6311	6620301	ILMN_12726	706	74275349	NM_000714.4	NP_000705.2	ILMN_1681679	41889087-41889136	22q13.2c
ZCCHC12	X	10.369	6510100	ILMN_7344	170261	31341108	NM_173798.2	NP_776159.1	ILMN_1679984	117844643-117844692	Xq24b
IER3	6	10.2198	1440326	ILMN_29406	8870	119964722	NM_003897.3	NP_003888.2	ILMN_1682717		6p21.33b
MAGEB2	X	10.0855	6420494	ILMN_162748	4113	34335239	NM_002364.3	NP_002355.1	ILMN_1688335	30147628-30147677	Xp21.2a
TUBA3C	13	10.0034	3370204	ILMN_177408	7278	17921992	NM_006001.1	NP_005992.1	ILMN_1679482	18646274-18646299:18649067-18649090	13q12.11a
HEY1	8	9.94472	3990646	ILMN_164416	23462	105990525	NM_001040708.1	NP_001035798.1	ILMN_1788203		8q21.13a
FOS	14	9.47436	4250379	ILMN_27030	2353	6552332	NM_005252.2	NP_005243.1	ILMN_1669523	74818114-74818163	14q24.3b
CDKN1A	6	8.88807	3140066	ILMN_16780	1026	17978496	NM_000389.2	NP_000380.1	ILMN_1784602	36762947-36762996	6p21.31a
DUSP5	10	8.70614	510128	ILMN_166000	1847	62865889	NM_004419.3	NP_004410.3	ILMN_1656501	112261065-112261114	10q25.2a
SQSTM1	5	8.65264	940142	ILMN_22135	8878	46251280	NM_003900.3	NP_003891.1	ILMN_1703856	179197561-179197610	5q35.3e
PPP1R2P9	X	8.40672	6650300	ILMN_5701		70608117	NR_002191.2		ILMN_1766057	42521665-42521714
YBX2	17	8.08689	7330138	ILMN_3458	51087	142361318	NM_015982.2	NP_057066.1	ILMN_1755354		17p13.1d
GAGE5	X	8.07808	3400709	ILMN_9557	2577	4503884	NM_001475.1	NP_001466.1	ILMN_1782705	49103601-49103650	Xp11.23b
RN7SK	6	8.03586	5080673	ILMN_14457		31455612	NR_001445.1		ILMN_1739423	52968633-52968682
FAM46B	1	7.87681	4480193	ILMN_9808	115572	34147473	NM_052943.2	NP_443175.1	ILMN_1808011	27204252-27204301	1p36.11a
GAGE4	X	7.76417	3440554	ILMN_9440	2576	4503882	NM_001474.1	NP_001465.1	ILMN_1715638	49103593-49103642	Xp11.23b
GAGE7B	X	7.71291	1070288	ILMN_4743	26748	4503888	NM_001477.1	NP_001468.1	ILMN_1730275	49103621-49103666:49104707-49104710	Xp11.23b
GAGE5	X	7.65825	6960450	ILMN_9557	2577	4503884	NM_001475.1	NP_001466.1	ILMN_1738450	49103603-49103652	Xp11.23b
VCY	Y	7.57011	1710546	ILMN_14469	9084	49355825	NM_004679.2	NP_004670.1	ILMN_1683872	14677522-14677563:14677564-14677571	Yq11.221a
MT1X	16	7.56685	1990706	ILMN_16629	4501	31543213	NM_005952.2	NP_005943.1	ILMN_1775170	55273897-55273946	16q13b
FZD9	7	7.49161	730438	ILMN_27569	8326	62865872	NM_003508.2	NP_003499.1	ILMN_1704398	72488336-72488385	7q11.23a
RPL3L	16	7.42086	1940471	ILMN_12264	6123	16579883	NM_005061.2	NP_005052.1	ILMN_1775175	1935587-1935620:1935837-1935852	16p13.3e
FTCD	21	7.3007	7380634	ILMN_5295	10841	46255033	NM_006657.2	NP_006648.1	ILMN_1679646	46380681-46380730	21q22.3f
TKTL1	X	7.17609	4570703	ILMN_165044	8277	58082082	NM_012253.2	NP_036385.2	ILMN_1674009	153211796-153211845	Xq28g
CGA	6	7.10614	4570427	ILMN_25193	1081	10800407	NM_000735.2	NP_000726.1	ILMN_1734176	87852225-87852270:87852687-87852690	6q15a
KISS1R	19	6.94594	3400767	ILMN_884	84634	62865886	NM_032551.3	NP_115940.2	ILMN_1673521	871774-871823	19p13.3i
TGM2	20	6.89666	1570280	ILMN_8134	7052	39777598	NM_198951.1	NP_945189.1	ILMN_1679267	36199873-36199896:36199897-36199922	20q11.23c
ITPKA	15	6.85016	5890372	ILMN_6608	3706	4504788	NM_002220.1	NP_002211.1	ILMN_1776516	39582984-39583033	15q15.1c
LOC645037	X	6.81481	5910092	ILMN_307409	645037	148529017	NM_001098411.1	NP_001091881.1	ILMN_1674097		Xp11.23b
GAGE12G	X	6.73512	270187	ILMN_307319	645073	148491063	NM_001098409.1	NP_001091879.1	ILMN_1664660		Xp11.23b
DPEP3	16	6.67413	4220725	ILMN_22214	64180	11641272	NM_022357.1	NP_071752.1	ILMN_1731275	66567105-66567154	16q22.1b
RRAS	19	6.57524	1690521	ILMN_23748	6237	142348070	NM_006270.3	NP_006261.1	ILMN_1780825		19q13.33b
LRCH4	7	6.55894	4890431	ILMN_139402	4034	30181232	NM_002319.2	NP_002310.2	ILMN_1654518	100007818-100007867	7q22.1c
GAGE6	X	6.55471	4900632	ILMN_9693	2578	4503886	NM_001476.1	NP_001467.1	ILMN_1783832	49217080-49217129	Xp11.23b
SOX8	16	6.47006	6270241	ILMN_30180	30812	30179902	NM_014587.2	NP_055402.2	ILMN_1789244	976876-976925	16p13.3f
ADAD2	16	6.43983	1500274	ILMN_870	161931	31543071	NM_139174.2	NP_631913.2	ILMN_1745108	82788209-82788258	16q24.1a
NQO2	6	6.41794	870400	ILMN_26249	4835	141802406	NM_000904.2	NP_000895.1	ILMN_1712918		6p25.2b
NEU1	6	6.34005	2360519	ILMN_23298	4758	40806202	NM_000434.2	NP_000425.1	ILMN_1763144	31935266-31935315	6p21.32b
STAT1	2	6.29519	3190133	ILMN_11054	6772	21536300	NM_139266.1	NP_644671.1	ILMN_1691364	191548621-191548670	2q32.2b
SERTAD1	19	6.29292	1660653	ILMN_7061	29950	153792059	NM_013376.3	NP_037508.2	ILMN_1794017		19q13.2b
HS.212476		6.25885	3780725	ILMN_82310		27845954	BX103929		ILMN_1884160
ETV5	3	6.22866	4880086	ILMN_12676	2119	4758315	NM_004454.1	NP_004445.1	ILMN_1739222	187247011-187247060	3q27.2b
SLC24A6	12	6.12531	6550403	ILMN_164449	80024	39995085	NM_024959.2	NP_079235.2	ILMN_1701655	112221086-112221135	12q24.13b
SLC32A1	20	6.04806	3360593	ILMN_23046	140679	40806213	NM_080552.2	NP_542119.1	ILMN_1697512	36791086-36791135	20q11.23c
NPAS1	19	5.92884	7150437	ILMN_5949	4861	22027481	NM_002517.2	NP_002508.2	ILMN_1747067	52240791-52240840	19q13.32b
C19ORF30	19	5.90045	6220440	ILMN_19579	284424	29126235	NM_174947.2	NP_777607.2	ILMN_1730818	4723208-4723257	19p13.3d
LOC112703	19	5.80244	6480441	ILMN_14540	112703	76253858	NM_138411.1	NP_612420.1	ILMN_1732717	55662700-55662749	19q13.33c
CCNA1	13	5.71202	1660309	ILMN_11325	8900	16306528	NM_003914.2	NP_003905.1	ILMN_1726415	35914430-35914441:35914751-35914788	13q13.3b
IFI6	1	5.6926	4390176	ILMN_13978	2537	94538330	NM_022873.2	NP_075011.1	ILMN_1687384	27865202-27865251	1p35.3b
AXUD1	3	5.64455	6840750	ILMN_181018	64651	17136074	NM_033027.2	NP_149016.1	ILMN_1703123	39158376-39158425	3p22.2a
CFD	19	5.63285	5720243	ILMN_29029	1675	42544238	NM_001928.2	NP_001919.2	ILMN_1777190	814271-814320	19p13.3i
PRIC285	20	5.62191	2350377	ILMN_10778	85441	34335259	NM_033405.2	NP_208384.2	ILMN_1787509	61660011-61660060	20q13.33e
LOC388588	1	5.53606	5490577	ILMN_33026	388588	113402674	XM_932890.2	XP_937983.1	ILMN_1749834	3682274-3682323	1p36.32b
SRXN1	20	5.53359	4480523	ILMN_23153	140809	22129777	NM_080725.1	NP_542763.1	ILMN_1804822	575642-575691	20p13f
ETV4	17	5.5077	770338	ILMN_25435	2118	118918427	NM_001986.2	NP_001977.1	ILMN_1720822		17q21.31b
KDELR3	22	5.49598	7210424	ILMN_1919	11015	8051612	NM_006855.2	NP_006846.1	ILMN_1722820	37208995-37209044	22q13.1b
VCX2	X	5.47652	1440220	ILMN_3624	51480	49619238	NM_016378.2	NP_057462.2	ILMN_1728657	8098326-8098375	Xp22.31c
H2AFJ	12	5.47323	6250121	ILMN_20850	55766	145301619	NM_177925.2	NP_808760.1	ILMN_1708728		12p12.3e
TUBA3E	2	5.4616	610326	ILMN_25380	112714	46409269	NM_207312.1	NP_997195.1	ILMN_1712147	130668457-130668506	2q21.1b
LMNA	1	5.40354	1940082	ILMN_12442	4000	153281091	NM_005572.3	NP_005563.1	ILMN_1696749		1q22c
KCNK12	2	5.39099	7100139	ILMN_15795	56660	11545760	NM_022055.1	NP_071338.1	ILMN_1711988	47601456-47601505	2p16.3d
NNAT	20	5.36422	3140348	ILMN_16198	4826	32307134	NM_005386.2	NP_005377.1	ILMN_1707734	35584198-35584247	20q11.23b
ATP8B3	19	5.31687	3710128	ILMN_25622	148229	55743078	NM_138813.2	NP_620168.1	ILMN_1653372	1733207-1733256	19p13.3h
NPC2	14	5.29546	5910762	ILMN_26452	10577	29171756	NM_006432.3	NP_006423.1	ILMN_1716678	74016532-74016581	14q24.3a
GRIN1	9	5.29021	3120021	ILMN_28874	2902	116256334	NM_021569.2	NP_067544.1	ILMN_1805404		9q34.3e
BCL2L12	19	5.28399	1430367	ILMN_177176	83596	100913020	NM_001040668.1	NP_001035758.1	ILMN_1752953		19q13.33b
M6PRBP1	19	5.28018	1230706	ILMN_180330	10226	51317356	NM_005817.3	NP_005808.2	ILMN_1660021	4789506-4789555	19p13.3d
LGALS1	22	5.26102	160377	ILMN_25127	3956	85815826	NM_002305.3	NP_002296.1	ILMN_1723978	36404457-36404506	22q13.1a
H2AFB1	X	5.252	580647	ILMN_7727	474382	63029940	NM_001017990.1	NP_001017990.1	ILMN_1784556	153766768-153766817	Xq28g
RAP1GAP	1	5.17649	4250035	ILMN_13405	5909	4506414	NM_002885.1	NP_002876.1	ILMN_1776519	21795338-21795387	1p36.12b
SPATA2L	16	5.08724	2230546	ILMN_6572	124044	31377584	NM_152339.2	NP_689552.2	ILMN_1691111	88290283-88290332	16q24.3b
EFHD1	2	5.05317	4120563	ILMN_14358	80303	34147386	NM_025202.2	NP_079478.1	ILMN_1779448	233255458-233255507	2q37.1c
IMR-32, 5-AZA
TargetID	CHR	FC	ProbeID	TRANSCRIPT	ENTREZ_GENE_ID	GI	ACCESSION	PROTEIN_PRODUCT	PROBE_ID	PROBE_COORDINATES	CYTOBAND
HS.579631		32.8289	5050309	ILMN_131812		22846506	BU536065		ILMN_1881909
VCX	X	23.3294	4050377	ILMN_21469	26609	66932942	NM_013452.2	NP_038480.2	ILMN_1684886	7771980-7772029	Xp22.31c
LOC649181		17.4806	7550161	ILMN_41226	649181	89061482	XM_938247.1	XP_943340.1	ILMN_1760981
VCX2	X	14.3753	1850347	ILMN_3624	51480	49619238	NM_016378.2	NP_057462.2	ILMN_1706028	8098662-8098684:8098685-8098711	Xp22.31c
HS.565604		13.4599	1570082	ILMN_118056		19723496	BM998595		ILMN_1871152
LOC649456		12.6805	3460053	ILMN_42504	649456	89061512	XM_938534.1	XP_943627.1	ILMN_1705759
VCX2	X	10.9934	3450474	ILMN_3624	51480	49619238	NM_016378.2	NP_057462.2	ILMN_1732047	8098663-8098684:8098685-8098712	Xp22.31c
DKFZP434K191	22	10.8603	2120204	ILMN_28495	29797	71480116	NM_001029950.1	NP_001025121.1	ILMN_1652533	17227437-17227477	22q11.21b
CSF2RA	X	10.8545	5340037	ILMN_137685	1438	89060605	XM_942501.1	XP_947594.1	ILMN_1721204		Xp22.33e,Yp11.32a
LOC641704	7	10.6208	6980168	ILMN_36417	641704	89024628	XM_294802.5	XP_294802.4	ILMN_1687764	54030-54079
HS.160573		10.575	7200750	ILMN_79703		3004083	AA888408		ILMN_1905521
PTPLAD2	9	10.4087	1470091	ILMN_6355	401494	58219057	NM_001010915.1	NP_001010915.1	ILMN_1690114	20993986-20994035	9p21.3d
HS.574771		10.0941	1030608	ILMN_126952		19764489	BQ029210		ILMN_1864383
HS.570017		9.98675	4290370	ILMN_122198		13198771	BG354573		ILMN_1882703
UGT2B7	4	9.58421	7650093	ILMN_179411	7364	113416110	XM_001128725.1	XP_001128725.1	ILMN_1679194		4q13.2c
KIAA1618	17	9.28147	4570561	ILMN_23294	57714	66529202	NM_020954.2	NP_066005.2	ILMN_1731203	75909314-75909363	17q25.3e
LOC644642	1	9.27881	7510551	ILMN_43268	644642	88943057	XM_932279.1	XP_937372.1	ILMN_1812250	142987262-142987311
CEP27	15	9.01551	3850524	ILMN_15131	55142	8922429	NM_018097.1	NP_060567.1	ILMN_1738482	40646836-40646885	15q15.1d
HS.576072		8.95232	3400148	ILMN_128253		30051873	CB857824		ILMN_1916457
LOC644250	13	8.78541	940386	ILMN_30796	644250	89036604	XM_929199.1	XP_934292.1	ILMN_1654320	47980580-47980629
ZNF223	19	8.73787	4760767	ILMN_166150	7766	142368963	NM_013361.3	NP_037493.2	ILMN_1815578		19q13.31b
ZNF93	19	8.58487	10653	ILMN_25082	81931	51891136	NM_001004126.1	NP_001004126.1	ILMN_1679083	19903988-19904037	19p12d
VCX2	X	8.57148	7380255	ILMN_3624	51480	49619238	NM_016378.2	NP_057462.2	ILMN_1651789	8098664-8098684:8098685-8098713	Xp22.31c
SLC5A8	12	8.4927	4010021	ILMN_7082	160728	33942075	NM_145913.2	NP_666018.2	ILMN_1811221	100073632-100073681	12q23.2a
UGT2B7	4	8.39896	2900379	ILMN_179411	7364	113416110	XM_001128725.1	XP_001128725.1	ILMN_1755897		4q13.2c
HS.576102		8.38718	7550564	ILMN_128283		12235608	BF848458		ILMN_1843130
C9ORF130	9	8.21887	2640538	ILMN_30981	286354	89030475	XM_939697.1	XP_944790.1	ILMN_1738678
LRCH4	7	7.87888	4890431	ILMN_139402	4034	30181232	NM_002319.2	NP_002310.2	ILMN_1654518	100007818-100007867	7q22.1c
PTP4A2	1	7.79347	5360603	ILMN_137656	8073	88947652	XM_944915.1	XP_950008.1	ILMN_1688490		1p35.2a
HS.540615		7.78807	2510494	ILMN_105255		31449094	CD517376		ILMN_1868676
HS.572444		7.30463	3850020	ILMN_124625		10437827	AK025332		ILMN_1907834
NPY	7	7.26135	6660176	ILMN_11990	4852	31542152	NM_000905.2	NP_000896.1	ILMN_1731062	24295713-24295723:24297807-24297831:24297832-24297845	7p15.3a
LOC221136	13	7.23016	4780438	ILMN_32148	221136	89036637	XM_928740.1	XP_933833.1	ILMN_1809012	18608762-18608784:18609589-18609615
HS.368690		7.04816	610561	ILMN_87816		27835290	BX108606		ILMN_1899351
LOC653596	2	7.02574	430209	ILMN_46177	653596	88953511	XM_934651.1	XP_939744.1	ILMN_1776290	110714861-110714910
MT2A	16	7.01766	6760048	ILMN_11198	4502	31543214	NM_005953.2	NP_005944.1	ILMN_1690957	55200759-55200767:55200768-55200808	16q13b
LOC644852	1	6.98598	2360053	ILMN_39093	644852	113411774	XM_934218.2	XP_939311.1	ILMN_1658921	245748661-245748710	1q44e
LOC642787	9	6.97548	3940743	ILMN_44478	642787	89029285	XM_926202.1	XP_931295.1	ILMN_1717112	42246301-42246350
LOC653489	2	6.87546	3890053	ILMN_42664	653489	88953414	XM_934113.1	XP_939206.1	ILMN_1711073		2q12.2b
BCYRN1	2	6.82623	2450154	ILMN_21987		34850482	NR_001568.1		ILMN_1678757	47416014-47416063
FLJ40722	7	6.81403	2600632	ILMN_136990	285966	89026533	XM_942096.1	XP_947189.1	ILMN_1778202		7q35a
ICA1	7	6.73542	6560411	ILMN_12918	3382	12545396	NM_022308.1	NP_071683.1	ILMN_1694399	8227510-8227553:8233793-8233798	7p21.3e
HS.577942		6.63333	3400187	ILMN_130123		2726568	AA714294		ILMN_1847313
HS.564891		6.59081	3870392	ILMN_117471		19000855	BM687597		ILMN_1858071
LOC653800	16	6.52922	2640386	ILMN_174316	653800	113426027	XR_017411.1		ILMN_1700627	28692015-28692064	16p11.2e
LOC644591	1	6.35776	1510196	ILMN_42592	644591	113411077	XM_927706.2	XP_932799.1	ILMN_1710362	142556030-142556079	1q21.1a
ZNF786	7	6.27923	4200541	ILMN_6379	136051	142352124	NM_152411.2	NP_689624.1	ILMN_1713706		7q36.1a
EIF2AK4	15	6.20326	3370471	ILMN_164547	440275	65287716	NM_001013703.2	NP_001013725.2	ILMN_1755114	38114867-38114916	15q15.1a
PPP2R3A	3	6.20052	540041	ILMN_10378	5523	32967585	NM_181897.1	NP_871626.1	ILMN_1656393	137348860-137348909	3q22.2b
LOC441268	7	6.14277	3840102	ILMN_18016	441268	61966904	NM_001013725.1	NP_001013747.1	ILMN_1675258	97394601-97394650	7q21.3d
RAXL1	19	6.13708	3830382	ILMN_21452	84839	20127653	NM_032753.2	NP_116142.1	ILMN_1653412	3720269-3720318	19p13.3e
PBLD	10	6.05	1340474	ILMN_178719	64081	74316007	NM_022129.3	NP_071412.2	ILMN_1713319	69712823-69712872	10q21.3d
LOC648852	7	5.9793	4760612	ILMN_46573	648852	89025858	XM_940430.1	XP_945523.1	ILMN_1677691
PIP5K2B	17	5.94445	6370093	ILMN_12735	8396	20336255	NM_138687.1	NP_619632.1	ILMN_1812105	34185801-34185846:34185847-34185850	17q12c
RUNDC2C	16	5.91583	4780064	ILMN_39843		142364749	NR_002939.2		ILMN_1709164
HSD17B7P2	10	5.85292	2360168	ILMN_180603		104294875	NR_003086.1		ILMN_1792801
EVI5	1	5.83597	1500647	ILMN_17996	7813	68299758	NM_005665.4	NP_005656.4	ILMN_1746314	92747662-92747711	1p22.1d-p22.1c
HS.380543		5.79025	3190398	ILMN_88764		31584034	CD557966		ILMN_1861906
PACAP	5	5.75667	580170	ILMN_8636	51237	24475968	NM_016459.2	NP_057543.1	ILMN_1662878	138751087-138751093:138751094-138751136	5q31.2d
HS.347034		5.72535	4050255	ILMN_86874		34527610	AK130741		ILMN_1860003
HS.499208		5.71696	6380646	ILMN_97064		7237870	AW573137		ILMN_1899417
HS.565051		5.66548	2140747	ILMN_117603		23711532	BU753485		ILMN_1862707
HS.475733		5.65577	1440189	ILMN_95434		34365179	BX640880		ILMN_1816251
HS.163752		5.58295	6510753	ILMN_79925		1802546	AA204695		ILMN_1912662
HS.339809		5.56005	1410575	ILMN_86772		34528841	AK123329		ILMN_1889993
HS.560357		5.43126	4640315	ILMN_114192		4453627	AI539492		ILMN_1857081
LOC643423	21	5.42292	5900017	ILMN_38469	643423	89058163	XM_926758.1	XP_931851.1	ILMN_1653667	24503066-24503115
ALS2CR14	2	5.42097	4900215	ILMN_947	65068	30102945	NM_178231.1	NP_839945.1	ILMN_1787314	203398622-203398648:203398422-203398444
TFIP11	22	5.40551	3610435	ILMN_5509	24144	56788355	NM_001008697.1	NP_001008697.1	ILMN_1695000	25237104-25237153	22q12.1a
LOC440704	1	5.34438	6660333	ILMN_34488	440704	88952635	XM_944716.1	XP_949809.1	ILMN_1673421
HS.379208		5.3228	3830465	ILMN_88675		15947082	BI835545		ILMN_1852771
HS.566189		5.24655	2000341	ILMN_118548		11599824	BF514645		ILMN_1868160
HS.121413		5.23309	5340709	ILMN_75744		27823655	BX089065		ILMN_1858006
HS.575034		5.22624	770500	ILMN_127215		12362621	BF945346		ILMN_1866464
MT1A	16	5.20012	1090678	ILMN_1797	4489	71274112	NM_005946.2	NP_005937.2	ILMN_1691156	55231274-55231323	16q13b
LOC647389	16	5.14074	6040181	ILMN_32472	647389	89040690	XM_936461.1	XP_941554.1	ILMN_1784554
HS.557454		5.13193	2070639	ILMN_112838		16553102	AK057408		ILMN_1916577
VCY	Y	5.08959	1710546	ILMN_14469	9084	49355825	NM_004679.2	NP_004670.1	ILMN_1683872	14677522-14677563:14677564-14677571	Yq11.221a
HS.549742		5.08672	6960672	ILMN_110057		3847898	AI251369		ILMN_1901095
ANKRD30B	18	5.03771	1690184	ILMN_7263	374860	71143157	NM_001029862.1	NP_001025033.1	ILMN_1730678	14806601-14806650	18p11.21a
HS.223856		5.00381	3170064	ILMN_82560		34526103	AK129542		ILMN_1832828
HS.580797		4.97427	4570750	ILMN_132978		12402397	BF996074		ILMN_1903815
FAM63A	1	4.95914	4590468	ILMN_28794	55793	94158672	NM_018379.3	NP_060849.2	ILMN_1689552	149235922-149235971	1q21.2d
SDHALP1	3	4.91491	6420674	ILMN_175200		118130953	NR_003264.1		ILMN_1750093
TDRD1	10	4.89024	270301	ILMN_162663	56165	38505160	NM_198795.1	NP_942090.1	ILMN_1809750	115981532-115981581	10q25.3a
USP49	6	4.85445	7320088	ILMN_24018	25862	34147686	NM_018561.3	NP_061031.2	ILMN_1680279	41873670-41873719	6p21.1f
MSX1	4	4.8522	650546	ILMN_166878	4487	118582283	NM_002448.3	NP_002439.2	ILMN_1777397		4p16.2a
LOC441773	16	4.83272	5690445	ILMN_42417	441773	89040514	XM_497517.2	XP_497517.2	ILMN_1771757	72983850-72983899
LOC642011	5	4.82878	4760139	ILMN_37145	642011	88986935	XM_936054.1	XP_941147.1	ILMN_1687698
FARSLB	2	4.81516	460128	ILMN_25402	10056	19923332	NM_005687.2	NP_005678.2	ILMN_1697304	223143575-223143624	2q36.1c
FLJ34047	5	4.77948	4850735	ILMN_12259	285696	27734690	NM_173669.1	NP_775940.1	ILMN_1737878	17183199-17183248	5p15.1b
LMOD3	3	4.7055	4250609	ILMN_3851	56203	54607115	NM_198271.2	NP_938012.2	ILMN_1785703	69239594-69239643	3p14.1b
HS.537387		4.70173	6020475	ILMN_103278		50949895	CR627403		ILMN_1906815
HS.565605		4.67361	6550524	ILMN_118057		23274320	BU608105		ILMN_1831261
LOC653086	2	4.66921	6860064	ILMN_31021	653086	88953548	XM_930995.1	XP_936088.1	ILMN_1814039	112851351-112851400
HS.539623		4.65793	4860438	ILMN_104633		3294198	F23223		ILMN_1889227
AHR	7	4.65394	840189	ILMN_138365	196	5016091	NM_001621.2	NP_001612.1	ILMN_1812640	17351414-17351463	7p21.1b
YRDC	1	4.64698	1340491	ILMN_2794	79693	58761509	NM_024640.3	NP_078916.3	ILMN_1736008	38041724-38041773	1p34.3b
HS.542993		4.62909	1580592	ILMN_106679		6452408	AW183894		ILMN_1904980
LOC653829		4.61378	7100044	ILMN_46774	653829	89027419	XM_935802.1	XP_940895.1	ILMN_1743476
IMR-32, 5-AZA/TSA
TargetID	CHR	FC	ProbeID	TRANSCRIPT	ENTREZ_GENE_ID	GI	ACCESSION	PROTEIN_PRODUCT	PROBE_ID	PROBE_COORDINATES	CYTOBAND
HS.579631		64.0731	5050309	ILMN_131812		22846506	BU536065		ILMN_1881909
MT1X	16	55.4927	1990706	ILMN_16629	4501	31543213	NM_005952.2	NP_005943.1	ILMN_1775170	55273897-55273946	16q13b
MT2A	16	46.8683	6760048	ILMN_11198	4502	31543214	NM_005953.2	NP_005944.1	ILMN_1690957	55200759-55200767:55200768-55200808	16q13b
MT1A	16	45.1399	1090678	ILMN_1797	4489	71274112	NM_005946.2	NP_005937.2	ILMN_1691156	55231274-55231323	16q13b
VCX	X	42.1368	4050377	ILMN_21469	26609	66932942	NM_013452.2	NP_038480.2	ILMN_1684886	7771980-7772029	Xp22.31c
MT1G	16	40.7874	770221	ILMN_22286	4495	10835229	NM_005950.1	NP_005941.1	ILMN_1715401	55258248-55258291:55258292-55258297	16q13b
FOS	14	26.2229	4250379	ILMN_27030	2353	6552332	NM_005252.2	NP_005243.1	ILMN_1669523	74818114-74818163	14q24.3b
REEP6	19	20.7114	5220669	ILMN_15192	92840	19923918	NM_138393.1	NP_612402.1	ILMN_1697460	1448755-1448804	19p13.3h
EGR1	5	20.2	4810110	ILMN_20932	1958	31317226	NM_001964.2	NP_001955.1	ILMN_1762899	137832431-137832480	5q31.2c
DHRS2	14	19.7122	7160465	ILMN_25760	10202	40548401	NM_182908.3	NP_878912.1	ILMN_1725726	23184343-23184351:23184352-23184392	14q11.2g
KLF2	19	18.6475	5290537	ILMN_9994	10365	49574523	NM_016270.2	NP_057354.1	ILMN_1735930	16299231-16299280	19p13.11f
SDC4	20	17.0733	2100577	ILMN_24480	6385	38201674	NM_002999.2	NP_002990.2	ILMN_1666181	43387490-43387539	20q13.12b
CPA4	7	16.392	1820068	ILMN_164642	51200	61743915	NM_016352.2	NP_057436.2	ILMN_1784294	129750916-129750965	7q32.2b
SERPINB2	18	15.4838	5090327	ILMN_14466	5055	4505594	NM_002575.1	NP_002566.1	ILMN_1752993	59721385-59721434	18q21.33b
RN7SK	6	14.8462	5080673	ILMN_14457		31455612	NR_001445.1		ILMN_1739423	52968633-52968682
VCX2	X	14.0867	1850347	ILMN_3624	51480	49619238	NM_016378.2	NP_057462.2	ILMN_1706028	8098662-8098684:8098685-8098711	Xp22.31c
ANGPTL4	19	13.2913	2630609	ILMN_20440	51129	21536397	NM_139314.1	NP_647475.1	ILMN_1707727	8345182-8345231	19p13.2d
CTGF	6	12.493	7200114	ILMN_3374	1490	4503122	NM_001901.1	NP_001892.1	ILMN_1699829	132311203-132311252	6q23.2b
BCL2L12	19	12.4318	1430367	ILMN_177176	83596	100913020	NM_001040668.1	NP_001035758.1	ILMN_1752953		19q13.33b
CCK	3	11.6887	1450215	ILMN_19040	885	50962774	NM_000729.3	NP_000720.1	ILMN_1712943	42274563-42274593:42274594-42274612	3p22.1a
HBA2	16	11.4953	360554	ILMN_10268	3040	14043068	NM_000517.3	NP_000508.1	ILMN_1667796	163552-163599:163600-163601	16p13.3f
GFPT2	5	11.4083	5420053	ILMN_7613	9945	142360336	NM_005110.2	NP_005101.1	ILMN_1655236		5q35.3f
VCX2	X	11.192	3450474	ILMN_3624	51480	49619238	NM_016378.2	NP_057462.2	ILMN_1732047	8098663-8098684:8098685-8098712	Xp22.31c
ZCCHC12	X	10.9742	6510100	ILMN_7344	170261	31341108	NM_173798.2	NP_776159.1	ILMN_1679984	117844643-117844692	Xq24b
C19ORF30	19	10.7253	6220440	ILMN_19579	284424	29126235	NM_174947.2	NP_777607.2	ILMN_1730818	4723208-4723257	19p13.3d
NPC2	14	10.5649	5910762	ILMN_26452	10577	29171756	NM_006432.3	NP_006423.1	ILMN_1716678	74016532-74016581	14q24.3a
LOC255783	19	10.453	1340273	ILMN_13825		84872081	NR_002797.1		ILMN_1703316	52470716-52470765
RHBDD2	7	9.99497	5900468	ILMN_168345	57414	94818789	NM_001040456.1	NP_001035546.1	ILMN_1809437		7q11.23e
SLC2A3	12	9.81774	4920092	ILMN_15812	6515	5902089	NM_006931.1	NP_008862.1	ILMN_1775708	7963180-7963229	12p13.31c
ALDOC	17	9.80832	5080066	ILMN_15767	230	68303552	NM_005165.2	NP_005156.1	ILMN_1755974	23924344-23924393	17q11.2a
ZFP36	19	9.42633	6900204	ILMN_1557	7538	141802261	NM_003407.2	NP_003398.1	ILMN_1720829		19q13.2a
CGA	6	9.24447	4570427	ILMN_25193	1081	10800407	NM_000735.2	NP_000726.1	ILMN_1734176	87852225-87852270:87852687-87852690	6q15a
NEU1	6	9.12806	2360519	ILMN_23298	4758	40806202	NM_000434.2	NP_000425.1	ILMN_1763144	31935266-31935315	6p21.32b
SQSTM1	5	9.10198	940142	ILMN_22135	8878	46251280	NM_003900.3	NP_003891.1	ILMN_1703856	179197561-179197610	5q35.3e
SAT1	X	9.03722	6290097	ILMN_12497	6303	4506788	NM_002970.1	NP_002961.1	ILMN_1753342	23713879-23713894:23713895-23713928	Xp22.11a
SERTAD1	19	8.97258	1660653	ILMN_7061	29950	153792059	NM_013376.3	NP_037508.2	ILMN_1794017		19q13.2b
IL11	19	8.96548	7160743	ILMN_23651	3589	24430217	NM_000641.2	NP_000632.1	ILMN_1788107	60567986-60568035	19q13.42b
VGF	7	8.94891	1940528	ILMN_9112	7425	17136077	NM_003378.2	NP_003369.2	ILMN_1757497	100592625-100592674	7q22.1d
VCX2	X	8.79621	7380255	ILMN_3624	51480	49619238	NM_016378.2	NP_057462.2	ILMN_1651789	8098664-8098684:8098685-8098713	Xp22.31c
KRT17	17	8.77124	4250360	ILMN_5566	3872	4557700	NM_000422.1	NP_000413.1	ILMN_1666845	37029235-37029284	17q21.2b
SEPT4	17	8.33648	6250538	ILMN_21159	5414	17986244	NM_080415.1	NP_536340.1	ILMN_1776157	53952663-53952712	17q22d
MT1F	16	8.31466	2710414	ILMN_21370	4494	141803125	NM_005949.2	NP_005940.1	ILMN_1718766		16q13b
GRN	17	8.11027	3450328	ILMN_18655	2896	60498993	NM_002087.2	NP_002078.1	ILMN_1724250	39785292-39785341	17q21.31c
IRGM	5	8.08782	3170102	ILMN_25019	345611	51464680	XM_293893.3	XP_293893.3	ILMN_1687277		5q33.1d
TCN2	22	8.07548	6590564	ILMN_6136	6948	21071009	NM_000355.2	NP_000346.2	ILMN_1740572	29352751-29352800	22q12.2b
IFI30	19	8.06114	1770672	ILMN_23180	10437	29826337	NM_006332.3	NP_006323.2	ILMN_1682846	18149692-18149721:18149722-18149741	19p13.11c
HSPA2	14	7.99727	670201	ILMN_940	3306	147901657	NM_021979.3	NP_068814.2	ILMN_1766499		14q23.3a
IL8	4	7.83881	6550161	ILMN_179575	3576	28610153	NM_000584.2	NP_000575.1	ILMN_1666733	74827512-74827561	4q13.3d
ITPKA	15	7.73029	5890372	ILMN_6608	3706	4504788	NM_002220.1	NP_002211.1	ILMN_1776516	39582984-39583033	15q15.1c
LGMN	14	7.51713	6380370	ILMN_20935	5641	56682963	NM_001008530.1	NP_001008530.1	ILMN_1698019	92240242-92240291	14q32.12b
IER3	6	7.48839	1440326	ILMN_29406	8870	119964722	NM_003897.3	NP_003888.2	ILMN_1682717		6p21.33b
M6PRBP1	19	7.34471	1230706	ILMN_180330	10226	51317356	NM_005817.3	NP_005808.2	ILMN_1660021	4789506-4789555	19p13.3d
FLNC	7	7.32008	2370672	ILMN_167330	2318	116805321	NM_001458.3	NP_001449.3	ILMN_1715748		7q32.1a
TM7SF2	11	7.17531	7330041	ILMN_28596	7108	117414149	NM_003273.2	NP_003264.2	ILMN_1690040		11q13.1c
C14ORF78	14	7.09359	2630762	ILMN_173893	113146	113425015	XM_001132404.1	XP_001132404.1	ILMN_1657111		14q32.33c
VAT1	17	7.07203	620594	ILMN_26285	10493	118200348	NM_006373.3	NP_006364.2	ILMN_1700690		17q21.31a
LAMB2	3	7.06982	160215	ILMN_177956	3913	119703754	NM_002292.3	NP_002283.3	ILMN_1752968		3p21.31d
LMNA	1	6.9211	1940082	ILMN_12442	4000	153281091	NM_005572.3	NP_005563.1	ILMN_1696749		1q22c
DGKQ	4	6.91814	110209	ILMN_27065	1609	40806174	NM_001347.2	NP_001338.2	ILMN_1793017	942813-942862	4p16.3c
HS.334122		6.83022	5890386	ILMN_86514		13746213	BG220192		ILMN_1843135
CRISPLD2	16	6.8178	6060224	ILMN_7921	83716	142374443	NM_031476.2	NP_113664.1	ILMN_1790689		16q24.1a
VCY	Y	6.78719	1710546	ILMN_14469	9084	49355825	NM_004679.2	NP_004670.1	ILMN_1683872	14677522-14677563:14677564-14677571	Yq11.221a
LOC387856	12	6.78312	7100523	ILMN_30286	387856	62177141	NM_001013635.2	NP_001013657.2	ILMN_1672121	46865820-46865869	12q13.11c
DUSP5	10	6.64022	510128	ILMN_166000	1847	62865889	NM_004419.3	NP_004410.3	ILMN_1656501	112261065-112261114	10q25.2a
RASSF7	11	6.56474	3390008	ILMN_12457	8045	24475884	NM_003475.2	NP_003466.1	ILMN_1733110	553961-554010	11p15.5d
LOC284422	19	6.55104	6760431	ILMN_41888	284422	113428047	XM_209196.5	XP_209196.1	ILMN_1774375	3425613-3425662	19p13.3f
TIMP1	X	6.54043	4290195	ILMN_3162	7076	73858576	NM_003254.2	NP_003245.1	ILMN_1711566	47331009-47331034:47331035-47331058	Xp11.23f
HS.565009		6.53604	870053	ILMN_117569		11951728	BF677833		ILMN_1914682
ASMTL	X	6.53402	4610088	ILMN_15304	8623	117553626	NM_004192.2	NP_004183.2	ILMN_1779748		Xp22.33d,Yp11.32a
HSPA1A	6	6.48245	5860300	ILMN_6623	3303	26787973	NM_005345.4	NP_005336.2	ILMN_1789074	31893469-31893518	6p21.33a
C12ORF44	12	6.4234	6110561	ILMN_309179	60673	149158713	NM_001098673.1	NP_001092143.1	ILMN_1772527		12q13.13d
MARCH2	19	6.41962	5310014	ILMN_19533	51257	53729333	NM_001005416.1	NP_001005416.1	ILMN_1703142	8409666-8409715	19p13.2d
GCDH	19	6.40249	3130440	ILMN_15969	2639	50959149	NM_000159.2	NP_000150.1	ILMN_1763424	12871709-12871758	19p13.13c
SLC12A8	3	6.3722	7380397	ILMN_11758	84561	145580598	NM_024628.5	NP_078904.3	ILMN_1797600		3q21.2b
LOC388610	1	6.33185	520386	ILMN_18385	388610	145966864	NM_001013642.2	NP_001013664.1	ILMN_1695946		1p36.11a
IL15	4	6.33079	2630747	ILMN_4978	3600	26787979	NM_000585.2	NP_000576.1	ILMN_1724181	142873828-142873877	4q31.21a-q31.21b
PLAT	8	6.29994	6580437	ILMN_1289	5327	14702165	NM_000930.2	NP_000921.1	ILMN_1738742	42152339-42152388	8p11.21a
ATP6V0D1	16	6.27696	6400279	ILMN_12628	9114	85793113	NM_004691.4	NP_004682.2	ILMN_1795826	66029763-66029812	16q22.1b
SLC9A3R1	17	6.24426	6060324	ILMN_1421	9368	142385199	NM_004252.2	NP_004243.1	ILMN_1680925		17q25.1b
TUFT1	1	6.22027	150538	ILMN_178466	7286	9910595	NM_020127.1	NP_064512.1	ILMN_1781374	149822458-149822507	1q21.3a
ERRFI1	1	6.18813	2940068	ILMN_4328	54206	21314673	NM_018948.2	NP_061821.1	ILMN_1665510	7994689-7994738	1p36.23b
GCDH	19	6.12926	6560121	ILMN_15969	2639	50959149	NM_000159.2	NP_000150.1	ILMN_1753796	12871435-12871484	19p13.13c
CLPTM1	19	6.09633	6520634	ILMN_22488	1209	4502896	NM_001294.1	NP_001285.1	ILMN_1665831	50188170-50188219	19q13.32a
RAC2	22	6.08767	7210703	ILMN_26813	5880	27881480	NM_002872.3	NP_002863.1	ILMN_1709795	35951411-35951460	22q13.1a
WFS1	4	6.04354	5290520	ILMN_18545	7466	13376995	NM_006005.2	NP_005996.1	ILMN_1759023	6355789-6355838	4p16.1f
SLC9A1	1	6.0225	4810180	ILMN_166750	6548	27777631	NM_003047.2	NP_003038.2	ILMN_1800425	27298017-27298066	1p36.11a
NPAS1	19	6.01188	7150437	ILMN_5949	4861	22027481	NM_002517.2	NP_002508.2	ILMN_1747067	52240791-52240840	19q13.32b
FAM46C	1	5.99714	7650678	ILMN_172317	54855	96975056	NM_017709.3	NP_060179.2	ILMN_1713266		1p12c
HS.574371		5.97945	4780301	ILMN_126552		31944511	BX483552		ILMN_1841016
FTCD	21	5.97751	6940594	ILMN_8918	10841	46255034	NM_206965.1	NP_996848.1	ILMN_1663569	46381131-46381180	21q22.3f
BAIAP2	17	5.91635	2940370	ILMN_13288	10458	9257196	NM_017450.1	NP_059344.1	ILMN_1697905	76698585-76698634	17q25.3f
HIST1H1C	6	5.90475	1170767	ILMN_18282	3006	21071025	NM_005319.3	NP_005310.1	ILMN_1757406	26164078-26164127	6p22.1d
ABCA7	19	5.87126	4250296	ILMN_13614	10347	150417983	NM_019112.3	NP_061985.2	ILMN_1743205		19p13.3i
SLC24A6	12	5.82885	6550403	ILMN_164449	80024	39995085	NM_024959.2	NP_079235.2	ILMN_1701655	112221086-112221135	12q24.13b
ATG2A	11	5.82801	360491	ILMN_18505	23130	57634531	NM_015104.1	NP_055919.1	ILMN_1756006	64418706-64418755	11q13.1b-q13.1c
LMNA	1	5.82166	4890639	ILMN_12442	4000	153281091	NM_005572.3	NP_005563.1	ILMN_1737394		1q22c
CYB5R1	1	5.79057	620403	ILMN_516	51706	49574501	NM_016243.2	NP_057327.2	ILMN_1729237	201197640-201197689	1q32.1d
IDH3A	15	5.7296	1990136	ILMN_3303	3419	28178835	NM_005530.2	NP_005521.1	ILMN_1698533	76249522-76249571	15q25.1a
PLXNA3	X	5.72345	3190040	ILMN_162939	55558	59710103	NM_017514.2	NP_059984.2	ILMN_1719972	153354914-153354963	Xq28g
HPCAL1	2	5.71436	20670	ILMN_12582	3241	19913442	NM_134421.1	NP_602293.1	ILMN_1764850	10485061-10485110	2p25.1c
SK-N-AS, 5-AZA
TargetID	CHR	FC	ProbeID	TRANSCRIPT	ENTREZ_GENE_ID	GI	ACCESSION	PROTEIN_PRODUCT	PROBE_ID	PROBE_COORDINATES	CYTOBAND
TGFBI	5	29.8279	1980706	ILMN_24587	7045	4507466	NM_000358.1	NP_000349.1	ILMN_1663866	135427171-135427220	5q31.1f-q31.2a
KRT19	17	19.1975	6840196	ILMN_6529	3880	131412244	NM_002276.4	NP_002267.2	ILMN_1753924		17q21.2b
NNAT	20	17.768	2450452	ILMN_26562	4826	32307135	NM_181689.1	NP_859017.1	ILMN_1691413	35585280-35585329	20q11.23b
CENTD3	5	11.0154	6280040	ILMN_5090	64411	58331234	NM_022481.5	NP_071926.4	ILMN_1812618	141013211-141013260	5q31.3c
RAB34	17	10.4535	1340609	ILMN_162833	83871	31543536	NM_031934.3	NP_114140.2	ILMN_1810486	24065672-24065721	17q11.2a
MYEOV	11	10.0101	3060044	ILMN_4623	26579	42794611	NM_138768.2	NP_620123.2	ILMN_1710875	68821200-68821249	11q13.2c
KRT8	12	9.894	3440239	ILMN_9685	3856	68226427	NM_002273.2	NP_002264.1	ILMN_1753584	51577384-51577433	12q13.13e
XAGE1B	X	9.68466	1030301	ILMN_306853	653220	148225603	NM_001097595.1	NP_001091064.1	ILMN_1680612
MYO5C	15	8.62854	4150482	ILMN_20154	55930	153945714	NM_018728.2	NP_061198.2	ILMN_1808789		15q21.2c
LOC644743	1	8.36657	1510446	ILMN_169962	644743	113408554	XR_016703.1		ILMN_1671971	44341805-44341854	1p34.1e
XAGE1B	X	8.07932	7330358	ILMN_306853	653220	148225603	NM_001097595.1	NP_001091064.1	ILMN_1691494
APCDD1L	20	7.99035	110725	ILMN_29515	164284	23503290	NM_153360.1	NP_699191.1	ILMN_1689431	56467866-56467915	20q13.32a
H2AFB1	X	7.62197	5090097	ILMN_7727	474382	63029940	NM_001017990.1	NP_001017990.1	ILMN_1742123	153766675-153766724	Xq28g
GAGE4	X	7.41159	3440554	ILMN_9440	2576	4503882	NM_001474.1	NP_001465.1	ILMN_1715638	49103593-49103642	Xp11.23b
PLAU	10	7.3604	1740349	ILMN_24167	5328	53729348	NM_002658.2	NP_002649.1	ILMN_1656057	75346964-75347013	10q22.2a
GAGE6	X	7.31201	4900632	ILMN_9693	2578	4503886	NM_001476.1	NP_001467.1	ILMN_1783832	49217080-49217129	Xp11.23b
GAGE7B	X	7.0611	1070288	ILMN_4743	26748	4503888	NM_001477.1	NP_001468.1	ILMN_1730275	49103621-49103666:49104707-49104710	Xp11.23b
MAGEB2	X	7.03108	6420494	ILMN_162748	4113	34335239	NM_002364.3	NP_002355.1	ILMN_1688335	30147628-30147677	Xp21.2a
KRT80	12	6.85075	510192	ILMN_3629	144501	125628635	NM_182507.2	NP_872313.2	ILMN_1705814		12q13.13d
GAGE5	X	6.79095	6960450	ILMN_9557	2577	4503884	NM_001475.1	NP_001466.1	ILMN_1738450	49103603-49103652	Xp11.23b
GPR56	16	6.70687	5560446	ILMN_165137	9289	41584201	NM_201524.1	NP_958932.1	ILMN_1756931	56256140-56256189	16q13d
GAGE5	X	6.66419	3400709	ILMN_9557	2577	4503884	NM_001475.1	NP_001466.1	ILMN_1782705	49103601-49103650	Xp11.23b
LRCH4	7	6.6641	4890431	ILMN_139402	4034	30181232	NM_002319.2	NP_002310.2	ILMN_1654518	100007818-100007867	7q22.1c
FCER1G	1	6.5737	1440196	ILMN_26951	2207	4758343	NM_004106.1	NP_004097.1	ILMN_1785493	159455129-159455137:159455295-159455335	1q23.3a
LOC645037	X	6.50316	5910092	ILMN_307409	645037	148529017	NM_001098411.1	NP_001091881.1	ILMN_1674097		Xp11.23b
GAGE12G	X	6.49481	270187	ILMN_307319	645073	148491063	NM_001098409.1	NP_001091879.1	ILMN_1664660		Xp11.23b
TRPV2	17	6.23162	2970066	ILMN_13262	51393	22547178	NM_016113.3	NP_057197.2	ILMN_1804556	16277644-16277693	17p11.2i
STC1	8	6.0331	2230215	ILMN_16225	6781	61676083	NM_003155.2	NP_003146.1	ILMN_1758164	23755720-23755769	8p21.2d
DUSP23	1	5.95315	6940521	ILMN_6272	54935	56786143	NM_017823.3	NP_060293.2	ILMN_1659462	158018844-158018893	1q23.2b
LAT	16	5.75013	3890128	ILMN_30259	27040	62739154	NM_001014987.1	NP_001014987.1	ILMN_1691539	28909202-28909251	16p11.2e
RPL10L	14	5.74807	780672	ILMN_15682	140801	18490985	NM_080746.2	NP_542784.1	ILMN_1737709	46189994-46190043	14q21.3c
GPR114	16	5.6584	150202	ILMN_1415	221188	24475870	NM_153837.1	NP_722579.1	ILMN_1666902	56168442-56168491	16q13c-q13d
TPM2	9	5.42062	6270020	ILMN_22618	7169	47519615	NM_213674.1	NP_998839.1	ILMN_1757604	35674288-35674312:35674485-35674509	9p13.3a
CTHRC1	8	5.27754	4570364	ILMN_7282	115908	34147546	NM_138455.2	NP_612464.1	ILMN_1725090	104463866-104463915	8q22.3c
COL8A1	3	5.21011	870307	ILMN_10408	1295	32895367	NM_020351.2	NP_065084.2	ILMN_1685433	100997567-100997616	3q12.1b-q12.1c
C10ORF116	10	5.15128	6020017	ILMN_1735	10974	47078273	NM_006829.2	NP_006820.1	ILMN_1680110	88720419-88720468	10q23.2a
VAMP8	2	5.12142	5270433	ILMN_26790	8673	14043025	NM_003761.2	NP_003752.2	ILMN_1699795	85662554-85662603	2p11.2f
NOS3	7	5.1007	6270717	ILMN_18267	4846	48762674	NM_000603.3	NP_000594.2	ILMN_1775224	150342426-150342475	7q36.1c-q36.1d
NHP2L1	22	5.08728	4290709	ILMN_12828	4809	51317374	NM_005008.2	NP_004999.1	ILMN_1709809	40408308-40408308:40408309-40408357	22q13.2a-q13.2b
ICAM2	17	4.98612	1820598	ILMN_307852	3384	153082685	NM_001099786.1	NP_001093256.1	ILMN_1786823		17q23.3b
H2AFB1	X	4.93695	580647	ILMN_7727	474382	63029940	NM_001017990.1	NP_001017990.1	ILMN_1784556	153766768-153766817	Xq28g
HDGFL1	6	4.89454	2450333	ILMN_24141	154150	20070381	NM_138574.1	NP_612641.1	ILMN_1779673	22679498-22679547	6p22.3a
PNMA5	X	4.89138	3610270	ILMN_9348	114824	24308383	NM_052926.1	NP_443158.1	ILMN_1750337	151908452-151908501	Xq28e-q28f
SFN	1	4.75007	7400408	ILMN_12370	2810	45238846	NM_006142.3	NP_006133.1	ILMN_1806607	27063337-27063386	1p36.11a
CLIC3	9	4.64401	6510202	ILMN_20406	9022	40288289	NM_004669.2	NP_004660.2	ILMN_1796423	139008985-139009034	9q34.3e
IL1B	2	4.63771	6650161	ILMN_27277	3553	27894305	NM_000576.2	NP_000567.1	ILMN_1775501	113304123-113304172	2q13d
EMP1	12	4.57496	7650156	ILMN_163266	2012	4503558	NM_001423.1	NP_001414.1	ILMN_1801616	13260606-13260655	12p13.1b
LCN1	9	4.54924	2650541	ILMN_13860	3933	32455234	NM_002297.2	NP_002288.1	ILMN_1721011	137558047-137558096	9q34.3b
PAGE2B	X	4.47432	70463	ILMN_15659	389860	62632766	NM_001015038.1	NP_001015038.1	ILMN_1706140	55118229-55118272:55119192-55119197	Xp11.21a
PLEK2	14	4.47216	770309	ILMN_9405	26499	7706642	NM_016445.1	NP_057529.1	ILMN_1811470	66923812-66923861	14q23.3b
TUBA3E	2	4.4155	4560561	ILMN_25380	112714	46409269	NM_207312.1	NP_997195.1	ILMN_1652464	130667866-130667915	2q21.1b
GNA15	19	4.36871	6370326	ILMN_15421	2769	4504038	NM_002068.1	NP_002059.1	ILMN_1773963	3114544-3114593	19p13.3f
DHRS3	1	4.31607	3840170	ILMN_12432	9249	62988332	NM_004753.4	NP_004744.2	ILMN_1752478	12550720-12550769	1p36.22a-p36.21d
HS.200697		4.30681	3870438	ILMN_81601		50059785	CO438916		ILMN_1854813
WDR66	12	4.2513	2630343	ILMN_4287	144406	145279221	NM_144668.4	NP_653269.3	ILMN_1800341		12q24.31b-q24.31c
CDKN1A	6	4.20561	3140066	ILMN_16780	1026	17978496	NM_000389.2	NP_000380.1	ILMN_1784602	36762947-36762996	6p21.31a
TINF2	14	4.12734	4260458	ILMN_4517	26277	6912715	NM_012461.1	NP_036593.1	ILMN_1697420	23778890-23778939	14q12a
TPM2	9	4.0148	290452	ILMN_22618	7169	47519615	NM_213674.1	NP_998839.1	ILMN_1789196	35672073-35672077:35672078-35672122	9p13.3a
GCHFR	15	3.91428	4890491	ILMN_22818	2644	6382072	NM_005258.2	NP_005249.1	ILMN_1694780	38846896-38846945	15q15.1b
SOX15	17	3.89282	4890730	ILMN_12152	6665	5902105	NM_006942.1	NP_008873.1	ILMN_1784217	7432319-7432368	17p13.1d
GPR92	12	3.81662	7100026	ILMN_16181	57121	48675823	NM_020400.4	NP_065133.1	ILMN_1815402	6598289-6598338	12p13.31d
TFPI2	7	3.80966	1260154	ILMN_17570	7980	31543803	NM_006528.2	NP_006519.1	ILMN_1667630	93354532-93354581	7q21.3a
DAZL	3	3.79456	3390554	ILMN_10973	1618	25121977	NM_001351.2	NP_001342.2	ILMN_1691636	16603987-16604036	3p24.3d
AQP1	7	3.75563	2140577	ILMN_24349	358	37694061	NM_198098.1	NP_932766.1	ILMN_1815081	30931408-30931457	7p15.1a
TGM2	20	3.75192	2450056	ILMN_170198	7052	39777596	NM_004613.2	NP_004604.2	ILMN_1705750	36190544-36190593	20q11.23c
FES	15	3.7283	7320189	ILMN_27340	2242	13376997	NM_002005.2	NP_001996.1	ILMN_1693650	89239835-89239884	15q26.1c
IGFBP3	7	3.66197	4540551	ILMN_28010	3486	62243067	NM_000598.4	NP_000589.2	ILMN_1746085	45918727-45918776	7p13b
LAPTM5	1	3.65629	70242	ILMN_5657	7805	5803055	NM_006762.1	NP_006753.1	ILMN_1772359	30978154-30978203	1p35.2b
BDKRB1	14	3.6515	4070184	ILMN_162867	623	20544171	NM_000710.2	NP_000701.2	ILMN_1735355	95800613-95800662	14q32.2a
CDCP1	3	3.64033	4860630	ILMN_15414	64866	30410804	NM_022842.3	NP_073753.3	ILMN_1724941	45098933-45098982	3p21.31k
GPSM3	6	3.60492	6380451	ILMN_28125	63940	11545816	NM_022107.1	NP_071390.1	ILMN_1662799	32266808-32266857	6p21.32b
CSRP1	1	3.58587	4220348	ILMN_25451	1465	4758085	NM_004078.1	NP_004069.1	ILMN_1811921	199719534-199719583	1q32.1c
PLAT	8	3.56335	6580437	ILMN_1289	5327	14702165	NM_000930.2	NP_000921.1	ILMN_1738742	42152339-42152388	8p11.21a
WBSCR28	7	3.5363	4490133	ILMN_17316	135886	153281225	NM_182504.3	NP_872310.2	ILMN_1664267		7q11.23b
SPOCD1	1	3.53182	6580273	ILMN_6339	90853	142366582	NM_144569.4	NP_653170.3	ILMN_1784948		1p35.2a
STOM	9	3.49243	1170390	ILMN_183628	2040	38016910	NM_004099.4	NP_004090.4	ILMN_1766657	123141241-123141290	9q33.2a
C1ORF59	1	3.45631	290025	ILMN_7678	113802	21389358	NM_144584.1	NP_653185.1	ILMN_1682428	108992741-108992790	1p13.3c
GALR2	17	3.4431	160739	ILMN_4188	8811	8051600	NM_003857.2	NP_003848.1	ILMN_1733847	71585101-71585107:71585108-71585150	17q25.1d
DYSFIP1	17	3.43318	3360162	ILMN_15005	116729	116235449	NM_001007533.3	NP_001007534.1	ILMN_1757253		17q25.3g
CYR61	1	3.41547	380162	ILMN_21983	3491	34222286	NM_001554.3	NP_001545.2	ILMN_1658095	85821721-85821770	1p22.3e
MGC59937	9	3.41343	5810047	ILMN_13120	375791	39752686	NM_199001.1	NP_945352.1	ILMN_1814106
C19ORF33	19	3.40032	1440044	ILMN_9180	64073	41281602	NM_033520.1	NP_277055.1	ILMN_1717793	43487140-43487166:43487325-43487347	19q13.2a
TNF	6	3.38568	1660161	ILMN_24087	7124	25952110	NM_000594.2	NP_000585.2	ILMN_1728106	31653868-31653917	6p21.33a
SERPINE1	7	3.37462	2760707	ILMN_6244	5054	10835158	NM_000602.1	NP_000593.1	ILMN_1744381	100568583-100568632	7q22.1d
LOC653419	17	3.34357	6100053	ILMN_32157	653419	113427202	XM_934478.2	XP_939571.1	ILMN_1777453	157431-157480
PRKCDBP	11	3.30306	610382	ILMN_26260	112464	47132586	NM_145040.2	NP_659477.2	ILMN_1793476	6296938-6296968:6296969-6296987	11p15.4c
HS.445172		3.28888	3440131	ILMN_92950		30863852	CD177336		ILMN_1887294
KLF2	19	3.28763	5290537	ILMN_9994	10365	49574523	NM_016270.2	NP_057354.1	ILMN_1735930	16299231-16299280	19p13.11f
NMRAL1	16	3.27449	4070398	ILMN_24779	57407	24476001	NM_020677.2	NP_065728.1	ILMN_1709814	4451768-4451781:4451782-4451817	16p13.3b
IL1RN	2	3.26892	4060674	ILMN_8467	3557	27894320	NM_173843.1	NP_776215.1	ILMN_1774874	113607829-113607878	2q13d
MRGPRF	11	3.26661	1240348	ILMN_306874	219928	148664198	NM_001098515.1	NP_001091985.1	ILMN_1657502		11q13.2c
RHOXF1	X	3.25075	5550544	ILMN_26796	158800	23943885	NM_139282.1	NP_644811.1	ILMN_1776888	119130820-119130852:119133403-119133419	Xq24c
CST6	11	3.23236	3290274	ILMN_176400	1474	113422960	XM_001129442.1	XP_001129442.1	ILMN_1697733		11q13.1d
PRSS8	16	3.19263	630471	ILMN_174859	5652	126513135	NM_002773.3	NP_002764.1	ILMN_1796461		16p11.2c
LOC647954		3.19051	3140189	ILMN_167160	647954	113417184	XR_018676.1		ILMN_1687867
NDRG1	8	3.18824	5690553	ILMN_24220	10397	37655182	NM_006096.2	NP_006087.2	ILMN_1809931	134318696-134318745	8q24.22c
S100A3	1	3.17152	4810494	ILMN_19000	6274	4506762	NM_002960.1	NP_002951.1	ILMN_1712545	151786449-151786498	1q21.3c
KCNS1	20	3.14838	3130746	ILMN_14950	3787	25777652	NM_002251.3	NP_002242.2	ILMN_1761903	43154407-43154456	20q13.12b
FAM26A	10	3.1334	7550068	ILMN_19195	119395	32698827	NM_182494.1	NP_872300.1	ILMN_1661022	105222692-105222741	10q24.33a
CEBPD	8	3.10721	4180092	ILMN_6563	1052	125661056	NM_005195.3	NP_005186.2	ILMN_1782050		8q11.21a
SK-N-AS, TSA
TargetID	CHR	FC	ProbeID	TRANSCRIPT	ENTREZ_GENE_ID	GI	ACCESSION	PROTEIN_PRODUCT	PROBE_ID	PROBE_COORDINATES	CYTOBAND
LMTK3	19	43.0443	290491	ILMN_35173	114783	113428681	XM_936372.2	XP_941465.1	ILMN_1668194		19q13.32c
MT1G	16	38.4294	770221	ILMN_22286	4495	10835229	NM_005950.1	NP_005941.1	ILMN_1715401	55258248-55258291:55258292-55258297	16q13b
HBA2	16	24.265	360554	ILMN_10268	3040	14043068	NM_000517.3	NP_000508.1	ILMN_1667796	163552-163599:163600-163601	16p13.3f
KCNK12	2	21.3042	7100139	ILMN_15795	56660	11545760	NM_022055.1	NP_071338.1	ILMN_1711988	47601456-47601505	2p16.3d
REEP6	19	20.9084	5220669	ILMN_15192	92840	19923918	NM_138393.1	NP_612402.1	ILMN_1697460	1448755-1448804	19p13.3h
C9ORF58	9	18.9867	770112	ILMN_18617	83543	50428929	NM_031426.2	NP_113614.1	ILMN_1673863	132988263-132988312	9q34.13a
TUBB4	19	16.0128	2320292	ILMN_23388	10382	21361321	NM_006087.2	NP_006078.2	ILMN_1682459	6445425-6445474	19p13.3a
HES4	1	15.8646	4280725	ILMN_18566	57801	20127596	NM_021170.2	NP_066993.1	ILMN_1653466	924218-924267	1p36.33b
NPAS1	19	14.6891	7150437	ILMN_5949	4861	22027481	NM_002517.2	NP_002508.2	ILMN_1747067	52240791-52240840	19q13.32b
KIF1A	2	14.5737	6400050	ILMN_22617	547	41327743	NM_004321.4	NP_004312.2	ILMN_1759330	241301894-241301943	2q37.3f
CFD	19	13.5814	5720243	ILMN_29029	1675	42544238	NM_001928.2	NP_001919.2	ILMN_1777190	814271-814320	19p13.3i
KLF2	19	13.2869	5290537	ILMN_9994	10365	49574523	NM_016270.2	NP_057354.1	ILMN_1735930	16299231-16299280	19p13.11f
LOC342897	19	13.0854	4250048	ILMN_1768	342897	47825360	NM_001001414.1	NP_001001414.1	ILMN_1713397	44384199-44384248	19q13.2a
TUBB2B	6	13.0771	1470176	ILMN_11689	347733	42476191	NM_178012.3	NP_821080.1	ILMN_1680874	3169836-3169885	6p25.2b
SLC30A3	2	12.8269	6980040	ILMN_6028	7781	52630414	NM_003459.4	NP_003450.2	ILMN_1805807	27331003-27331052	2p23.3a
EFHD1	2	12.792	4120563	ILMN_14358	80303	34147386	NM_025202.2	NP_079478.1	ILMN_1779448	233255458-233255507	2q37.1c
CDKN1A	6	12.0302	3140066	ILMN_16780	1026	17978496	NM_000389.2	NP_000380.1	ILMN_1784602	36762947-36762996	6p21.31a
LOC648526	8	11.8838	2260463	ILMN_33325	648526	89028961	XM_937579.1	XP_942672.1	ILMN_1764263
FZD9	7	11.8346	730438	ILMN_27569	8326	62865872	NM_003508.2	NP_003499.1	ILMN_1704398	72488336-72488385	7q11.23a
C19ORF51	19	11.2741	6400689	ILMN_10846	352909	73476318	NM_178837.3	NP_849159.2	ILMN_1772074	60361923-60361972	19q13.42b
MGC59937	9	10.9012	5810047	ILMN_13120	375791	39752686	NM_199001.1	NP_945352.1	ILMN_1814106
ZCCHC12	X	10.5681	6510100	ILMN_7344	170261	31341108	NM_173798.2	NP_776159.1	ILMN_1679984	117844643-117844692	Xq24b
FAM46B	1	10.5634	4480193	ILMN_9808	115572	34147473	NM_052943.2	NP_443175.1	ILMN_1808011	27204252-27204301	1p36.11a
CCNA1	13	9.93883	1660309	ILMN_11325	8900	16306528	NM_003914.2	NP_003905.1	ILMN_1726415	35914430-35914441:35914751-35914788	13q13.3b
C19ORF30	19	9.78824	6220440	ILMN_19579	284424	29126235	NM_174947.2	NP_777607.2	ILMN_1730818	4723208-4723257	19p13.3d
IFI30	19	9.6102	1770672	ILMN_23180	10437	29826337	NM_006332.3	NP_006323.2	ILMN_1682846	18149692-18149721:18149722-18149741	19p13.11c
CYR61	1	9.42112	380162	ILMN_21983	3491	34222286	NM_001554.3	NP_001545.2	ILMN_1658095	85821721-85821770	1p22.3e
ASMTL	X	9.39115	4230619	ILMN_15304	8623	4757793	NM_004192.1	NP_004183.1	ILMN_1689786	1482143-1482192	Xp22.33d,Yp11.32a
DNER	2	9.30549	610091	ILMN_171634	92737	116235484	NM_139072.3	NP_620711.3	ILMN_1791679		2q36.3e
ASMTL	X	9.10913	4610088	ILMN_15304	8623	117553626	NM_004192.2	NP_004183.2	ILMN_1779748		Xp22.33d,Yp11.32a
FGFRL1	4	9.0788	6370056	ILMN_7301	53834	51988909	NM_021923.3	NP_068742.2	ILMN_1795865	1010460-1010509	4p16.3c
IGFBP3	7	9.04731	4540551	ILMN_28010	3486	62243067	NM_000598.4	NP_000589.2	ILMN_1746085	45918727-45918776	7p13b
ATP1B2	17	8.96273	4920446	ILMN_7305	482	49574490	NM_001678.3	NP_001669.3	ILMN_1747271	7501480-7501529	17p13.1d
SNORD13	8	8.7132	6200551	ILMN_168446		94721317	NR_003041.1		ILMN_1892403	33490552-33490601
TESC	12	8.48286	4230181	ILMN_25089	54997	95007021	NM_017899.2	NP_060369.2	ILMN_1750181		12q24.22a-q24.22b
LOC90113	3	8.12093	160193	ILMN_42362	90113	113415400	XM_941833.2	XP_946926.1	ILMN_1756393		3q27.1b
SAT1	X	8.01293	6290097	ILMN_12497	6303	4506788	NM_002970.1	NP_002961.1	ILMN_1753342	23713879-23713894:23713895-23713928	Xp22.11a
LOC730994	17	7.86264	6900685	ILMN_163738	730994	113427242	XM_001132373.1	XP_001132373.1	ILMN_1680774
SLC17A7	19	7.67114	2320201	ILMN_6269	57030	46255058	NM_020309.2	NP_064705.1	ILMN_1770629	54624645-54624694	19q13.33b
NEU1	6	7.56678	2360519	ILMN_23298	4758	40806202	NM_000434.2	NP_000425.1	ILMN_1763144	31935266-31935315	6p21.32b
BAIAP2	17	7.5658	3520671	ILMN_17382	10458	5453564	NM_006340.1	NP_006331.1	ILMN_1705922	76704270-76704319	17q25.3f
MICA	6	7.44091	2760215	ILMN_10987	4276	4557750	NM_000247.1	NP_000238.1	ILMN_1655675	31490797-31490846	6p21.33a
MT1F	16	7.37577	2710414	ILMN_21370	4494	141803125	NM_005949.2	NP_005940.1	ILMN_1718766		16q13b
CEND1	11	7.31093	2340113	ILMN_1492	51286	109637777	NM_016564.3	NP_057648.2	ILMN_1720482		11p15.5c
ATP8B3	19	7.17158	3710128	ILMN_25622	148229	55743078	NM_138813.2	NP_620168.1	ILMN_1653372	1733207-1733256	19p13.3h
MT1X	16	7.17048	1990706	ILMN_16629	4501	31543213	NM_005952.2	NP_005943.1	ILMN_1775170	55273897-55273946	16q13b
ZMYND10	3	7.02408	1030438	ILMN_23986	51364	37594443	NM_015896.2	NP_056980.2	ILMN_1790574	50353541-50353590	3p21.31b
GRIN1	9	6.97705	3120021	ILMN_28874	2902	116256334	NM_021569.2	NP_067544.1	ILMN_1805404		9q34.3e
TJP3	19	6.88561	1470750	ILMN_12372	27134	10092690	NM_014428.1	NP_055243.1	ILMN_1659610	3701633-3701682	19p13.3e
JSRP1	19	6.52447	2000494	ILMN_9550	126306	39725701	NM_144616.2	NP_653217.1	ILMN_1739726		19p13.3g
MARCH2	19	6.49501	5310014	ILMN_19533	51257	53729333	NM_001005416.1	NP_001005416.1	ILMN_1703142	8409666-8409715	19p13.2d
LOC284422	19	6.46781	6760431	ILMN_41888	284422	113428047	XM_209196.5	XP_209196.1	ILMN_1774375	3425613-3425662	19p13.3f
LOC388610	1	6.37982	520386	ILMN_18385	388610	145966864	NM_001013642.2	NP_001013664.1	ILMN_1695946		1p36.11a
CRMP1	4	6.30534	6650097	ILMN_7211	1400	62422570	NM_001014809.1	NP_001014809.1	ILMN_1789541	5873672-5873721	4p16.1g
NXPH4	12	6.20511	7650750	ILMN_43784	11247	113423785	XM_938935.2	XP_944028.1	ILMN_1741214		12q13.3b
NPTX2	7	6.19848	1820041	ILMN_22638	4885	28195383	NM_002523.1	NP_002514.1	ILMN_1685608	98096728-98096777	7q22.1a
ALDOC	17	6.16083	5080066	ILMN_15767	230	68303552	NM_005165.2	NP_005156.1	ILMN_1755974	23924344-23924393	17q11.2a
CYP46A1	14	6.13746	6620296	ILMN_24730	10858	5729795	NM_006668.1	NP_006659.1	ILMN_1697433	99263233-99263282	14q32.2b
FAM43B	1	5.8797	4220433	ILMN_13579	163933	46409305	NM_207334.1	NP_997217.1	ILMN_1754921	20753914-20753963	1p36.12b
EFCAB4A	11	5.85611	1010470	ILMN_13031	283229	150170652	NM_173584.3	NP_775855.3	ILMN_1745623		11p15.5c
SQSTM1	5	5.85423	940142	ILMN_22135	8878	46251280	NM_003900.3	NP_003891.1	ILMN_1703856	179197561-179197610	5q35.3e
HPCAL4	1	5.84027	1850072	ILMN_25356	51440	19913444	NM_016257.2	NP_057341.1	ILMN_1736976	39917306-39917355	1p34.2d
EML2	19	5.83311	2030450	ILMN_4890	24139	6912355	NM_012155.1	NP_036287.1	ILMN_1791990	50804558-50804607	19q13.32a
GNA15	19	5.79648	6370326	ILMN_15421	2769	4504038	NM_002068.1	NP_002059.1	ILMN_1773963	3114544-3114593	19p13.3f
CA4	17	5.72576	3990296	ILMN_6606	762	9951925	NM_000717.2	NP_000708.1	ILMN_1695157	55591584-55591633	17q23.1a
TMEM151	11	5.68045	3830475	ILMN_27978	256472	34222205	NM_153266.2	NP_694998.1	ILMN_1710553	65820521-65820570	11q13.1e
CTGF	6	5.67563	7200114	ILMN_3374	1490	4503122	NM_001901.1	NP_001892.1	ILMN_1699829	132311203-132311252	6q23.2b
DRD1IP	10	5.59226	3420682	ILMN_16091	50632	9257200	NM_015722.2	NP_056537.1	ILMN_1771622	134988924-134988973	10q26.3f
MGC20983	19	5.56166	2370075	ILMN_26137	115948	117553612	NM_145045.4	NP_659482.3	ILMN_1713184		19p13.2b
TMEFF2	2	5.54798	3120348	ILMN_17013	23671	12383050	NM_016192.2	NP_057276.2	ILMN_1730645	192523235-192523281:192523282-192523284	2q32.3a-q32.3b
CYFIP2	5	5.54678	6960333	ILMN_15047	26999	82617629	NM_014376.2	NP_055191.2	ILMN_1677200	156752684-156752733	5q33.3a-q33.3b
EVI5L	19	5.5351	4390240	ILMN_18815	115704	34147717	NM_145245.2	NP_660288.1	ILMN_1747281	7835766-7835815	19p13.2e
RTBDN	19	5.47869	6900324	ILMN_172756	83546	124486583	NM_001080997.1	NP_001074466.1	ILMN_1748189		19p13.13c
LOC144383	12	5.46596	5080747	ILMN_41654	144383	113423644	XM_938223.2	XP_943316.1	ILMN_1724628		12p11.21b
SEPT4	17	5.45114	6250538	ILMN_21159	5414	17986244	NM_080415.1	NP_536340.1	ILMN_1776157	53952663-53952712	17q22d
CSRP1	1	5.44617	4220348	ILMN_25451	1465	4758085	NM_004078.1	NP_004069.1	ILMN_1811921	199719534-199719583	1q32.1c
SLC12A8	3	5.38859	7380397	ILMN_11758	84561	145580598	NM_024628.5	NP_078904.3	ILMN_1797600		3q21.2b
GCDH	19	5.37262	3130440	ILMN_15969	2639	50959149	NM_000159.2	NP_000150.1	ILMN_1763424	12871709-12871758	19p13.13c
PDLIM7	5	5.35169	2680682	ILMN_5202	9260	47157327	NM_213636.1	NP_998801.1	ILMN_1690125	176849893-176849942	5q35.3a
ITPKA	15	5.34956	5890372	ILMN_6608	3706	4504788	NM_002220.1	NP_002211.1	ILMN_1776516	39582984-39583033	15q15.1c
JAG2	14	5.32425	1500451	ILMN_17025	3714	21704276	NM_002226.3	NP_002217.3	ILMN_1764729	104679242-104679291	14q32.33c
OKL38	16	5.31537	1940048	ILMN_17240	29948	33695091	NM_013370.2	NP_037502.2	ILMN_1795963	82557392-82557437	16q23.3b
ANKRD24	19	5.30545	650181	ILMN_169952	170961	126723389	NM_133475.1	NP_597732.1	ILMN_1768202		19p13.3d
DHRS2	14	5.28097	7160465	ILMN_25760	10202	40548401	NM_182908.3	NP_878912.1	ILMN_1725726	23184343-23184351:23184352-23184392	14q11.2g
HLA-E	6	5.27737	1010544	ILMN_2073	3133	62912478	NM_005516.4	NP_005507.3	ILMN_1765258	30568677-30568726	6p21.33b
MT1A	16	5.27487	1090678	ILMN_1797	4489	71274112	NM_005946.2	NP_005937.2	ILMN_1691156	55231274-55231323	16q13b
SLC8A2	19	5.25573	2850427	ILMN_17392	6543	57163986	NM_015063.1	NP_055878.1	ILMN_1698846	52623846-52623895	19q13.32c
TRPM4	19	5.21325	840403	ILMN_23519	54795	21314670	NM_017636.2	NP_060106.2	ILMN_1679401	54406825-54406874	19q13.33a
GCDH	19	5.20792	6560121	ILMN_15969	2639	50959149	NM_000159.2	NP_000150.1	ILMN_1753796	12871435-12871484	19p13.13c
C14ORF78	14	5.15012	2630762	ILMN_173893	113146	113425015	XM_001132404.1	XP_001132404.1	ILMN_1657111		14q32.33c
CACNA1G	17	5.12089	5890092	ILMN_30023	8913	38505291	NM_198396.1	NP_938406.1	ILMN_1703016	46059482-46059531	17q21.33b
PLXNA3	X	5.01683	3190040	ILMN_162939	55558	59710103	NM_017514.2	NP_059984.2	ILMN_1719972	153354914-153354963	Xq28g
TUFT1	1	4.98096	150538	ILMN_178466	7286	9910595	NM_020127.1	NP_064512.1	ILMN_1781374	149822458-149822507	1q21.3a
COTL1	16	4.97203	7550224	ILMN_3414	23406	23510452	NM_021149.2	NP_066972.1	ILMN_1788283	83157056-83157105	16q24.1a
CLDN3	7	4.97147	520594	ILMN_10988	1365	21536298	NM_001306.2	NP_001297.1	ILMN_1723042	72821281-72821330	7q11.23b
SILV	12	4.95352	1660220	ILMN_9512	6490	42542384	NM_006928.3	NP_008859.1	ILMN_1665994	54634297-54634346	12q13.2c
LOC284428	19	4.89826	5080450	ILMN_31060	284428	113428064	XM_208203.5	XP_208203.2	ILMN_1779195	6983917-6983966	19p13.2e
FGFR3	4	4.88237	2340541	ILMN_25429	2261	13112047	NM_022965.1	NP_075254.1	ILMN_1723123	1780312-1780361	4p16.3b
NKD2	5	4.81958	1940176	ILMN_23021	85409	31543291	NM_033120.2	NP_149111.1	ILMN_1731206	1091714-1091763	5p15.33d
SLC9A3R1	17	4.80642	6060324	ILMN_1421	9368	142385199	NM_004252.2	NP_004243.1	ILMN_1680925		17q25.1b
SK-N-AS, 5-AZA/TSA
TargetID	CHR	FC	ProbeID	TRANSCRIPT	ENTREZ_GENE_ID	GI	ACCESSION	PROTEIN_PRODUCT	PROBE_ID	PROBE_COORDINATES	CYTOBAND
MT1G	16	58.007	770221	ILMN_22286	4495	10835229	NM_005950.1	NP_005941.1	ILMN_1715401	55258248-55258291:55258292-55258297	16q13b
HBA2	16	49.7436	360554	ILMN_10268	3040	14043068	NM_000517.3	NP_000508.1	ILMN_1667796	163552-163599:163600-163601	16p13.3f
NNAT	20	48.9089	2450452	ILMN_26562	4826	32307135	NM_181689.1	NP_859017.1	ILMN_1691413	35585280-35585329	20q11.23b
CCNA1	13	27.5597	1660309	ILMN_11325	8900	16306528	NM_003914.2	NP_003905.1	ILMN_1726415	35914430-35914441:35914751-35914788	13q13.3b
ZCCHC12	X	27.4493	6510100	ILMN_7344	170261	31341108	NM_173798.2	NP_776159.1	ILMN_1679984	117844643-117844692	Xq24b
MAGEB2	X	22.6079	6420494	ILMN_162748	4113	34335239	NM_002364.3	NP_002355.1	ILMN_1688335	30147628-30147677	Xp21.2a
LMTK3	19	22.4942	290491	ILMN_35173	114783	113428681	XM_936372.2	XP_941465.1	ILMN_1668194		19q13.32c
RPL10L	14	22.4792	780672	ILMN_15682	140801	18490985	NM_080746.2	NP_542784.1	ILMN_1737709	46189994-46190043	14q21.3c
HES4	1	20.6367	4280725	ILMN_18566	57801	20127596	NM_021170.2	NP_066993.1	ILMN_1653466	924218-924267	1p36.33b
TGFBI	5	20.2248	1980706	ILMN_24587	7045	4507466	NM_000358.1	NP_000349.1	ILMN_1663866	135427171-135427220	5q31.1f-q31.2a
MGC59937	9	19.2802	5810047	ILMN_13120	375791	39752686	NM_199001.1	NP_945352.1	ILMN_1814106
FAM46B	1	18.1788	4480193	ILMN_9808	115572	34147473	NM_052943.2	NP_443175.1	ILMN_1808011	27204252-27204301	1p36.11a
KCNK12	2	17.927	7100139	ILMN_15795	56660	11545760	NM_022055.1	NP_071338.1	ILMN_1711988	47601456-47601505	2p16.3d
KRT19	17	17.8423	6840196	ILMN_6529	3880	131412244	NM_002276.4	NP_002267.2	ILMN_1753924		17q21.2b
REEP6	19	17.3572	5220669	ILMN_15192	92840	19923918	NM_138393.1	NP_612402.1	ILMN_1697460	1448755-1448804	19p13.3h
C19ORF30	19	17.1409	6220440	ILMN_19579	284424	29126235	NM_174947.2	NP_777607.2	ILMN_1730818	4723208-4723257	19p13.3d
LOC648526	8	17.0983	2260463	ILMN_33325	648526	89028961	XM_937579.1	XP_942672.1	ILMN_1764263
HDGFL1	6	16.9493	2450333	ILMN_24141	154150	20070381	NM_138574.1	NP_612641.1	ILMN_1779673	22679498-22679547	6p22.3a
CCL20	2	16.1537	2470100	ILMN_1789	6364	4759075	NM_004591.1	NP_004582.1	ILMN_1657234	228390096-228390145	2q36.3c
TUBA3E	2	15.1625	4560561	ILMN_25380	112714	46409269	NM_207312.1	NP_997195.1	ILMN_1652464	130667866-130667915	2q21.1b
XAGE1B	X	15.0267	1030301	ILMN_306853	653220	148225603	NM_001097595.1	NP_001091064.1	ILMN_1680612
NPTX2	7	14.8894	1820041	ILMN_22638	4885	28195383	NM_002523.1	NP_002514.1	ILMN_1685608	98096728-98096777	7q22.1a
KRT8	12	14.5421	3440239	ILMN_9685	3856	68226427	NM_002273.2	NP_002264.1	ILMN_1753584	51577384-51577433	12q13.13e
CTGF	6	13.9834	7200114	ILMN_3374	1490	4503122	NM_001901.1	NP_001892.1	ILMN_1699829	132311203-132311252	6q23.2b
XAGE1B	X	13.2392	7330358	ILMN_306853	653220	148225603	NM_001097595.1	NP_001091064.1	ILMN_1691494
CYR61	1	12.9716	380162	ILMN_21983	3491	34222286	NM_001554.3	NP_001545.2	ILMN_1658095	85821721-85821770	1p22.3e
KLF2	19	12.6337	5290537	ILMN_9994	10365	49574523	NM_016270.2	NP_057354.1	ILMN_1735930	16299231-16299280	19p13.11f
H2AFB1	X	12.4745	5090097	ILMN_7727	474382	63029940	NM_001017990.1	NP_001017990.1	ILMN_1742123	153766675-153766724	Xq28g
GAGE6	X	12.4111	4900632	ILMN_9693	2578	4503886	NM_001476.1	NP_001467.1	ILMN_1783832	49217080-49217129	Xp11.23b
C9ORF58	9	12.1798	770112	ILMN_18617	83543	50428929	NM_031426.2	NP_113614.1	ILMN_1673863	132988263-132988312	9q34.13a
TUBB2B	6	12.1641	1470176	ILMN_11689	347733	42476191	NM_178012.3	NP_821080.1	ILMN_1680874	3169836-3169885	6p25.2b
FZD9	7	12.1181	730438	ILMN_27569	8326	62865872	NM_003508.2	NP_003499.1	ILMN_1704398	72488336-72488385	7q11.23a
MYEOV	11	12.0846	3060044	ILMN_4623	26579	42794611	NM_138768.2	NP_620123.2	ILMN_1710875	68821200-68821249	11q13.2c
GAGE4	X	11.9454	3440554	ILMN_9440	2576	4503882	NM_001474.1	NP_001465.1	ILMN_1715638	49103593-49103642	Xp11.23b
ATP1B2	17	11.8982	4920446	ILMN_7305	482	49574490	NM_001678.3	NP_001669.3	ILMN_1747271	7501480-7501529	17p13.1d
NEU1	6	11.5882	2360519	ILMN_23298	4758	40806202	NM_000434.2	NP_000425.1	ILMN_1763144	31935266-31935315	6p21.32b
IRF7	11	11.5766	5870047	ILMN_10848	3665	98985817	NM_004029.2	NP_004020.1	ILMN_1798181		11p15.5d
GAGE5	X	11.4624	6960450	ILMN_9557	2577	4503884	NM_001475.1	NP_001466.1	ILMN_1738450	49103603-49103652	Xp11.23b
BAIAP2	17	11.3599	3520671	ILMN_17382	10458	5453564	NM_006340.1	NP_006331.1	ILMN_1705922	76704270-76704319	17q25.3f
LOC644743	1	11.2552	1510446	ILMN_169962	644743	113408554	XR_016703.1		ILMN_1671971	44341805-44341854	1p34.1e
GAGE5	X	11.1253	3400709	ILMN_9557	2577	4503884	NM_001475.1	NP_001466.1	ILMN_1782705	49103601-49103650	Xp11.23b
MYO5C	15	10.7592	4150482	ILMN_20154	55930	153945714	NM_018728.2	NP_061198.2	ILMN_1808789		15q21.2c
GAGE7B	X	10.6921	1070288	ILMN_4743	26748	4503888	NM_001477.1	NP_001468.1	ILMN_1730275	49103621-49103666:49104707-49104710	Xp11.23b
CDKN1A	6	10.6307	3140066	ILMN_16780	1026	17978496	NM_000389.2	NP_000380.1	ILMN_1784602	36762947-36762996	6p21.31a
CD9	12	10.5717	5340246	ILMN_4953	928	21237762	NM_001769.2	NP_001760.1	ILMN_1679858	6217231-6217255:6217256-6217280	12p13.31e
IFI30	19	10.5644	1770672	ILMN_23180	10437	29826337	NM_006332.3	NP_006323.2	ILMN_1682846	18149692-18149721:18149722-18149741	19p13.11c
GAGE12G	X	10.4822	270187	ILMN_307319	645073	148491063	NM_001098409.1	NP_001091879.1	ILMN_1664660		Xp11.23b
FLJ44968	19	10.4566	4040458	ILMN_3913	374887	94400926	NM_198537.2	NP_940939.2	ILMN_1658679	19507215-19507259:19507338-19507342	19p13.11a
IGFBP3	7	10.4044	4540551	ILMN_28010	3486	62243067	NM_000598.4	NP_000589.2	ILMN_1746085	45918727-45918776	7p13b
LOC645037	X	10.1616	5910092	ILMN_307409	645037	148529017	NM_001098411.1	NP_001091881.1	ILMN_1674097		Xp11.23b
SLC30A3	2	10.1408	6980040	ILMN_6028	7781	52630414	NM_003459.4	NP_003450.2	ILMN_1805807	27331003-27331052	2p23.3a
MT1F	16	10.137	2710414	ILMN_21370	4494	141803125	NM_005949.2	NP_005940.1	ILMN_1718766		16q13b
GFPT2	5	9.88032	5420053	ILMN_7613	9945	142360336	NM_005110.2	NP_005101.1	ILMN_1655236		5q35.3f
LOC388610	1	9.85373	520386	ILMN_18385	388610	145966864	NM_001013642.2	NP_001013664.1	ILMN_1695946		1p36.11a
CLIC3	9	9.84283	6510202	ILMN_20406	9022	40288289	NM_004669.2	NP_004660.2	ILMN_1796423	139008985-139009034	9q34.3e
TESC	12	9.76338	4230181	ILMN_25089	54997	95007021	NM_017899.2	NP_060369.2	ILMN_1750181		12q24.22a-q24.22b
EFHD1	2	9.73595	4120563	ILMN_14358	80303	34147386	NM_025202.2	NP_079478.1	ILMN_1779448	233255458-233255507	2q37.1c
IL1B	2	9.58468	6650161	ILMN_27277	3553	27894305	NM_000576.2	NP_000567.1	ILMN_1775501	113304123-113304172	2q13d
SILV	12	9.51251	1660220	ILMN_9512	6490	42542384	NM_006928.3	NP_008859.1	ILMN_1665994	54634297-54634346	12q13.2c
TUBA4A	2	9.44637	380731	ILMN_20363	7277	17921988	NM_006000.1	NP_005991.1	ILMN_1784300	219823282-219823317:219823318-219823331	2q35f
H2AFB1	X	9.44467	580647	ILMN_7727	474382	63029940	NM_001017990.1	NP_001017990.1	ILMN_1784556	153766768-153766817	Xq28g
ANKRD1	10	9.4049	630010	ILMN_15273	27063	38327521	NM_014391.2	NP_055206.2	ILMN_1716264	92661948-92661997	10q23.31d
FGFRL1	4	9.38467	6370056	ILMN_7301	53834	51988909	NM_021923.3	NP_068742.2	ILMN_1795865	1010460-1010509	4p16.3c
JSRP1	19	9.10343	2000494	ILMN_9550	126306	39725701	NM_144616.2	NP_653217.1	ILMN_1739726		19p13.3g
ALPL	1	8.90575	6980164	ILMN_169862	249	116734716	NM_000478.3	NP_000469.3	ILMN_1701603		1p36.12b
LOC144383	12	8.72258	5080747	ILMN_41654	144383	113423644	XM_938223.2	XP_943316.1	ILMN_1724628		12p11.21b
AQP3	9	8.60724	2060196	ILMN_22744	360	22165421	NM_004925.3	NP_004916.1	ILMN_1651574	33431447-33431496	9p13.3e
HPCAL4	1	8.5803	1850072	ILMN_25356	51440	19913444	NM_016257.2	NP_057341.1	ILMN_1736976	39917306-39917355	1p34.2d
GRIN1	9	8.5677	3120021	ILMN_28874	2902	116256334	NM_021569.2	NP_067544.1	ILMN_1805404		9q34.3e
DHRS2	14	8.56298	7160465	ILMN_25760	10202	40548401	NM_182908.3	NP_878912.1	ILMN_1725726	23184343-23184351:23184352-23184392	14q11.2g
NPAS1	19	8.46808	7150437	ILMN_5949	4861	22027481	NM_002517.2	NP_002508.2	ILMN_1747067	52240791-52240840	19q13.32b
ASMTL	X	8.44901	4230619	ILMN_15304	8623	4757793	NM_004192.1	NP_004183.1	ILMN_1689786	1482143-1482192	Xp22.33d,Yp11.32a
DNAH3	16	8.36282	770736	ILMN_27452	55567	24308168	NM_017539.1	NP_060009.1	ILMN_1813936	20852001-20852050	16p12.2c-p12.2b
SAT1	X	8.28534	6290097	ILMN_12497	6303	4506788	NM_002970.1	NP_002961.1	ILMN_1753342	23713879-23713894:23713895-23713928	Xp22.11a
FAM26A	10	8.23563	7550068	ILMN_19195	119395	32698827	NM_182494.1	NP_872300.1	ILMN_1661022	105222692-105222741	10q24.33a
C19ORF51	19	8.07027	6400689	ILMN_10846	352909	73476318	NM_178837.3	NP_849159.2	ILMN_1772074	60361923-60361972	19q13.42b
MT1X	16	8.06074	1990706	ILMN_16629	4501	31543213	NM_005952.2	NP_005943.1	ILMN_1775170	55273897-55273946	16q13b
SQSTM1	5	8.03762	940142	ILMN_22135	8878	46251280	NM_003900.3	NP_003891.1	ILMN_1703856	179197561-179197610	5q35.3e
NHP2L1	22	7.88626	4290709	ILMN_12828	4809	51317374	NM_005008.2	NP_004999.1	ILMN_1709809	40408308-40408308:40408309-40408357	22q13.2a-q13.2b
ASMTL	X	7.87517	4610088	ILMN_15304	8623	117553626	NM_004192.2	NP_004183.2	ILMN_1779748		Xp22.33d,Yp11.32a
SERPINE2	2	7.81134	380349	ILMN_1946	5270	34147323	NM_006216.2	NP_006207.1	ILMN_1655595	224548185-224548234	2q36.1d
MICA	6	7.70633	2760215	ILMN_10987	4276	4557750	NM_000247.1	NP_000238.1	ILMN_1655675	31490797-31490846	6p21.33a
TUBA3C	13	7.70604	3370204	ILMN_177408	7278	17921992	NM_006001.1	NP_005992.1	ILMN_1679482	18646274-18646299:18649067-18649090	13q12.11a
DHDH	19	7.67457	4730102	ILMN_7952	27294	126273597	NM_014475.3	NP_055290.1	ILMN_1689200		19q13.33a
CRISPLD2	16	7.66673	6060224	ILMN_7921	83716	142374443	NM_031476.2	NP_113664.1	ILMN_1790689		16q24.1a
SFN	1	7.62987	7400408	ILMN_12370	2810	45238846	NM_006142.3	NP_006133.1	ILMN_1806607	27063337-27063386	1p36.11a
DUSP23	1	7.62506	6940521	ILMN_6272	54935	56786143	NM_017823.3	NP_060293.2	ILMN_1659462	158018844-158018893	1q23.2b
DRD1IP	10	7.62031	3420682	ILMN_16091	50632	9257200	NM_015722.2	NP_056537.1	ILMN_1771622	134988924-134988973	10q26.3f
FGFR3	4	7.56125	2340541	ILMN_25429	2261	13112047	NM_022965.1	NP_075254.1	ILMN_1723123	1780312-1780361	4p16.3b
FTCD	21	7.55002	6940594	ILMN_8918	10841	46255034	NM_206965.1	NP_996848.1	ILMN_1663569	46381131-46381180	21q22.3f
TUBB4	19	7.54645	2320292	ILMN_23388	10382	21361321	NM_006087.2	NP_006078.2	ILMN_1682459	6445425-6445474	19p13.3a
CSRP1	1	7.38099	4220348	ILMN_25451	1465	4758085	NM_004078.1	NP_004069.1	ILMN_1811921	199719534-199719583	1q32.1c
DNER	2	7.36092	610091	ILMN_171634	92737	116235484	NM_139072.3	NP_620711.3	ILMN_1791679		2q36.3e
ALDOC	17	7.33341	5080066	ILMN_15767	230	68303552	NM_005165.2	NP_005156.1	ILMN_1755974	23924344-23924393	17q11.2a
NDRG1	8	7.30012	5690553	ILMN_24220	10397	37655182	NM_006096.2	NP_006087.2	ILMN_1809931	134318696-134318745	8q24.22c
LOC342897	19	7.21829	4250048	ILMN_1768	342897	47825360	NM_001001414.1	NP_001001414.1	ILMN_1713397	44384199-44384248	19q13.2a
SLC12A8	3	7.20286	7380397	ILMN_11758	84561	145580598	NM_024628.5	NP_078904.3	ILMN_1797600		3q21.2b
KIF1A	2	7.19007	6400050	ILMN_22617	547	41327743	NM_004321.4	NP_004312.2	ILMN_1759330	241301894-241301943	2q37.3f
LOC730994	17	7.13848	6900685	ILMN_163738	730994	113427242	XM_001132373.1	XP_001132373.1	ILMN_1680774
HMOX1	22	7.03113	3710035	ILMN_25059	3162	4504436	NM_002133.1	NP_002124.1	ILMN_1800512	34119915-34119964	22q12.3c
SK-N-BE(2), 5-AZA/TSA
TargetID	CHR	FC	ProbeID	TRANSCRIPT	ENTREZ_GENE_ID	GI	ACCESSION	PROTEIN_PRODUCT	PROBE_ID	PROBE_COORDINATES	CYTOBAND
VCX	X	78.4251	4050377	ILMN_21469	26609	66932942	NM_013452.2	NP_038480.2	ILMN_1684886	7771980-7772029	Xp22.31c
GAGE4	X	62.0165	3440554	ILMN_9440	2576	4503882	NM_001474.1	NP_001465.1	ILMN_1715638	49103593-49103642	Xp11.23b
LOC645037	X	52.6845	5910092	ILMN_307409	645037	148529017	NM_001098411.1	NP_001091881.1	ILMN_1674097		Xp11.23b
GAGE5	X	50.3818	6960450	ILMN_9557	2577	4503884	NM_001475.1	NP_001466.1	ILMN_1738450	49103603-49103652	Xp11.23b
GAGE12G	X	49.8513	270187	ILMN_307319	645073	148491063	NM_001098409.1	NP_001091879.1	ILMN_1664660		Xp11.23b
GAGE5	X	49.378	3400709	ILMN_9557	2577	4503884	NM_001475.1	NP_001466.1	ILMN_1782705	49103601-49103650	Xp11.23b
GAGE6	X	49.3666	4900632	ILMN_9693	2578	4503886	NM_001476.1	NP_001467.1	ILMN_1783832	49217080-49217129	Xp11.23b
GAGE7B	X	47.1291	1070288	ILMN_4743	26748	4503888	NM_001477.1	NP_001468.1	ILMN_1730275	49103621-49103666:49104707-49104710	Xp11.23b
REEP6	19	46.3229	5220669	ILMN_15192	92840	19923918	NM_138393.1	NP_612402.1	ILMN_1697460	1448755-1448804	19p13.3h
DHRS2	14	39.5623	7160465	ILMN_25760	10202	40548401	NM_182908.3	NP_878912.1	ILMN_1725726	23184343-23184351:23184352-23184392	14q11.2g
FOS	14	33.6096	4250379	ILMN_27030	2353	6552332	NM_005252.2	NP_005243.1	ILMN_1669523	74818114-74818163	14q24.3b
HBA2	16	31.4216	360554	ILMN_10268	3040	14043068	NM_000517.3	NP_000508.1	ILMN_1667796	163552-163599:163600-163601	16p13.3f
VCX2	X	26.0442	1850347	ILMN_3624	51480	49619238	NM_016378.2	NP_057462.2	ILMN_1706028	8098662-8098684:8098685-8098711	Xp22.31c
C19ORF30	19	23.8945	6220440	ILMN_19579	284424	29126235	NM_174947.2	NP_777607.2	ILMN_1730818	4723208-4723257	19p13.3d
VCX2	X	23.7095	3450474	ILMN_3624	51480	49619238	NM_016378.2	NP_057462.2	ILMN_1732047	8098663-8098684:8098685-8098712	Xp22.31c
CTGF	6	23.1424	7200114	ILMN_3374	1490	4503122	NM_001901.1	NP_001892.1	ILMN_1699829	132311203-132311252	6q23.2b
LOC284422	19	22.9586	6760431	ILMN_41888	284422	113428047	XM_209196.5	XP_209196.1	ILMN_1774375	3425613-3425662	19p13.3f
CDKN1A	6	20.873	3140066	ILMN_16780	1026	17978496	NM_000389.2	NP_000380.1	ILMN_1784602	36762947-36762996	6p21.31a
RN7SK	6	19.5689	5080673	ILMN_14457		31455612	NR_001445.1		ILMN_1739423	52968633-52968682
FTCD	21	19.3706	6940594	ILMN_8918	10841	46255034	NM_206965.1	NP_996848.1	ILMN_1663569	46381131-46381180	21q22.3f
CFD	19	18.5936	5720243	ILMN_29029	1675	42544238	NM_001928.2	NP_001919.2	ILMN_1777190	814271-814320	19p13.3i
VCX2	X	18.4613	7380255	ILMN_3624	51480	49619238	NM_016378.2	NP_057462.2	ILMN_1651789	8098664-8098684:8098685-8098713	Xp22.31c
RPL10L	14	17.7628	780672	ILMN_15682	140801	18490985	NM_080746.2	NP_542784.1	ILMN_1737709	46189994-46190043	14q21.3c
GAGE7B	X	17.5181	4230672	ILMN_4743	26748	4503888	NM_001477.1	NP_001468.1	ILMN_1691563	49110777-49110793:49110794-49110826	Xp11.23b
IRGM	5	17.3543	3170102	ILMN_25019	345611	51464680	XM_293893.3	XP_293893.3	ILMN_1687277		5q33.1d
FZD9	7	17.3276	730438	ILMN_27569	8326	62865872	NM_003508.2	NP_003499.1	ILMN_1704398	72488336-72488385	7q11.23a
CRISPLD2	16	17.1772	6060224	ILMN_7921	83716	142374443	NM_031476.2	NP_113664.1	ILMN_1790689		16q24.1a
SOX8	16	17.0674	6270241	ILMN_30180	30812	30179902	NM_014587.2	NP_055402.2	ILMN_1789244	976876-976925	16p13.3f
ITPKA	15	16.0801	5890372	ILMN_6608	3706	4504788	NM_002220.1	NP_002211.1	ILMN_1776516	39582984-39583033	15q15.1c
MAGEB2	X	15.6696	6420494	ILMN_162748	4113	34335239	NM_002364.3	NP_002355.1	ILMN_1688335	30147628-30147677	Xp21.2a
TNFRSF12A	16	15.5159	2190008	ILMN_11654	51330	7706185	NM_016639.1	NP_057723.1	ILMN_1689004	3012033-3012082	16p13.3d
DUSP23	1	15.2373	6940521	ILMN_6272	54935	56786143	NM_017823.3	NP_060293.2	ILMN_1659462	158018844-158018893	1q23.2b
IFI30	19	14.6501	1770672	ILMN_23180	10437	29826337	NM_006332.3	NP_006323.2	ILMN_1682846	18149692-18149721:18149722-18149741	19p13.11c
ZCCHC12	X	14.596	6510100	ILMN_7344	170261	31341108	NM_173798.2	NP_776159.1	ILMN_1679984	117844643-117844692	Xq24b
SERTAD1	19	14.233	1660653	ILMN_7061	29950	153792059	NM_013376.3	NP_037508.2	ILMN_1794017		19q13.2b
MICA	6	13.8566	2760215	ILMN_10987	4276	4557750	NM_000247.1	NP_000238.1	ILMN_1655675	31490797-31490846	6p21.33a
EFHD1	2	13.856	4120563	ILMN_14358	80303	34147386	NM_025202.2	NP_079478.1	ILMN_1779448	233255458-233255507	2q37.1c
SLC2A3	12	13.3323	4920092	ILMN_15812	6515	5902089	NM_006931.1	NP_008862.1	ILMN_1775708	7963180-7963229	12p13.31c
RPIB9	7	13.3088	1580097	ILMN_28536	154661	19923089	NM_138290.1	NP_612147.1	ILMN_1808157	87297603-87297652	7q21.12a-q21.12b
EGR2	10	12.9055	6100091	ILMN_10721	1959	9845523	NM_000399.2	NP_000390.2	ILMN_1743199	64242090-64242139	10q21.2b
LOC646723	5	12.6855	2570669	ILMN_165775	646723	113416518	XR_017241.1		ILMN_1694778	36921862-36921911	5p13.2b
ATP8B3	19	12.3569	3710128	ILMN_25622	148229	55743078	NM_138813.2	NP_620168.1	ILMN_1653372	1733207-1733256	19p13.3h
ZFP36	19	12.3162	6900204	ILMN_1557	7538	141802261	NM_003407.2	NP_003398.1	ILMN_1720829		19q13.2a
IRF7	11	12.1599	5870047	ILMN_10848	3665	98985817	NM_004029.2	NP_004020.1	ILMN_1798181		11p15.5d
C19ORF51	19	12.1219	6400689	ILMN_10846	352909	73476318	NM_178837.3	NP_849159.2	ILMN_1772074	60361923-60361972	19q13.42b
LOC342933	19	11.9291	7610129	ILMN_38307	342933	113428745	XM_938208.2	XP_943301.2	ILMN_1717059		19q13.42c
GAGE7	X	11.4705	4670424	ILMN_1409	2579	93352564	NM_021123.2	NP_066946.1	ILMN_1770467	49110785-49110793:49110794-49110834	Xp11.23b
SLC24A6	12	11.2796	6550403	ILMN_164449	80024	39995085	NM_024959.2	NP_079235.2	ILMN_1701655	112221086-112221135	12q24.13b
NPAS1	19	11.0479	7150437	ILMN_5949	4861	22027481	NM_002517.2	NP_002508.2	ILMN_1747067	52240791-52240840	19q13.32b
PQLC3	2	10.7371	5490411	ILMN_164981	130814	78190490	NM_152391.3	NP_689604.1	ILMN_1814213	11235970-11236019	2p25.1b
GNG7	19	10.5676	3390762	ILMN_22105	2788	148922844	NM_052847.2	NP_443079.1	ILMN_1728107		19p13.3g
TCN2	22	10.4898	6590564	ILMN_6136	6948	21071009	NM_000355.2	NP_000346.2	ILMN_1740572	29352751-29352800	22q12.2b
HES4	1	10.3497	4280725	ILMN_18566	57801	20127596	NM_021170.2	NP_066993.1	ILMN_1653466	924218-924267	1p36.33b
HS.574371		10.2422	4780301	ILMN_126552		31944511	BX483552		ILMN_1841016
SLC30A3	2	10.1996	6980040	ILMN_6028	7781	52630414	NM_003459.4	NP_003450.2	ILMN_1805807	27331003-27331052	2p23.3a
KIAA1666	22	10.1856	6110632	ILMN_37441	85376	113431324	XM_942124.2	XP_947217.1	ILMN_1732988		22q11.21d
ANGPTL4	19	9.92196	2630609	ILMN_20440	51129	21536397	NM_139314.1	NP_647475.1	ILMN_1707727	8345182-8345231	19p13.2d
TJP3	19	9.83531	1470750	ILMN_12372	27134	10092690	NM_014428.1	NP_055243.1	ILMN_1659610	3701633-3701682	19p13.3e
ERRFI1	1	9.75735	2940068	ILMN_4328	54206	21314673	NM_018948.2	NP_061821.1	ILMN_1665510	7994689-7994738	1p36.23b
TRPM4	19	9.73568	840403	ILMN_23519	54795	21314670	NM_017636.2	NP_060106.2	ILMN_1679401	54406825-54406874	19q13.33a
TKTL1	X	9.69831	4570703	ILMN_165044	8277	58082082	NM_012253.2	NP_036385.2	ILMN_1674009	153211796-153211845	Xq28g
ACRC	X	9.51233	2570682	ILMN_21976	93953	142356086	NM_052957.3	NP_443189.1	ILMN_1666690		Xq13.1d
GADD45B	19	9.46333	2810270	ILMN_34297	4616	86991435	NM_015675.2	NP_056490.2	ILMN_1718977	2429063-2429112	19p13.3g
FTCD	21	9.36094	7380634	ILMN_5295	10841	46255033	NM_006657.2	NP_006648.1	ILMN_1679646	46380681-46380730	21q22.3f
KLF2	19	9.33127	5290537	ILMN_9994	10365	49574523	NM_016270.2	NP_057354.1	ILMN_1735930	16299231-16299280	19p13.11f
HERC5	4	9.28245	1710259	ILMN_22093	51191	110825981	NM_016323.2	NP_057407.2	ILMN_1729749		4q22.1b
CTCFL	20	9.25936	2690326	ILMN_18321	140690	29570784	NM_080618.2	NP_542185.2	ILMN_1745395	55506029-55506078	20q13.31a
TESC	12	9.14681	4230181	ILMN_25089	54997	95007021	NM_017899.2	NP_060369.2	ILMN_1750181		12q24.22a-q24.22b
ASMTL	X	8.99761	4230619	ILMN_15304	8623	4757793	NM_004192.1	NP_004183.1	ILMN_1689786	1482143-1482192	Xp22.33d,Yp11.32a
LOC255783	19	8.99543	1340273	ILMN_13825		84872081	NR_002797.1		ILMN_1703316	52470716-52470765
DUSP5	10	8.98696	510128	ILMN_166000	1847	62865889	NM_004419.3	NP_004410.3	ILMN_1656501	112261065-112261114	10q25.2a
MT3	16	8.88204	1110528	ILMN_11085	4504	45580728	NM_005954.2	NP_005945.1	ILMN_1675947	55182347-55182362:55182363-55182396	16q13b
HSPA2	14	8.79828	670201	ILMN_940	3306	147901657	NM_021979.3	NP_068814.2	ILMN_1766499		14q23.3a
ANKRD1	10	8.74433	630010	ILMN_15273	27063	38327521	NM_014391.2	NP_055206.2	ILMN_1716264	92661948-92661997	10q23.31d
EGR1	5	8.74363	4810110	ILMN_20932	1958	31317226	NM_001964.2	NP_001955.1	ILMN_1762899	137832431-137832480	5q31.2c
DNER	2	8.72866	610091	ILMN_171634	92737	116235484	NM_139072.3	NP_620711.3	ILMN_1791679		2q36.3e
H2AFB1	X	8.70871	5090097	ILMN_7727	474382	63029940	NM_001017990.1	NP_001017990.1	ILMN_1742123	153766675-153766724	Xq28g
KCNH3	12	8.69269	130689	ILMN_11930	23416	38569492	NM_012284.1	NP_036416.1	ILMN_1704063	48238260-48238309	12q13.12c
GFPT2	5	8.608	5420053	ILMN_7613	9945	142360336	NM_005110.2	NP_005101.1	ILMN_1655236		5q35.3f
STAT1	2	8.50883	3190133	ILMN_11054	6772	21536300	NM_139266.1	NP_644671.1	ILMN_1691364	191548621-191548670	2q32.2b
HPCAL4	1	8.44693	1850072	ILMN_25356	51440	19913444	NM_016257.2	NP_057341.1	ILMN_1736976	39917306-39917355	1p34.2d
LOC388588	1	8.44267	5490577	ILMN_33026	388588	113402674	XM_932890.2	XP_937983.1	ILMN_1749834	3682274-3682323	1p36.32b
ZMYND10	3	8.41728	1030438	ILMN_23986	51364	37594443	NM_015896.2	NP_056980.2	ILMN_1790574	50353541-50353590	3p21.31b
LY6H	8	8.39273	5290458	ILMN_4079	4062	49574518	NM_002347.2	NP_002338.1	ILMN_1660501	144310729-144310778	8q24.3f
SILV	12	8.37219	1660220	ILMN_9512	6490	42542384	NM_006928.3	NP_008859.1	ILMN_1665994	54634297-54634346	12q13.2c
RBMY1E	Y	8.33288	5890538	ILMN_6700	378950	56090526	NM_001006118.2	NP_001006118.2	ILMN_1666417	22459487-22459536	Yq11.223b
HDGFL1	6	8.30729	2450333	ILMN_24141	154150	20070381	NM_138574.1	NP_612641.1	ILMN_1779673	22679498-22679547	6p22.3a
PTRF	17	8.29041	2710446	ILMN_22301	284119	141802932	NM_012232.3	NP_036364.2	ILMN_1757552		17q21.31a
BCL2L12	19	8.24022	1430367	ILMN_177176	83596	100913020	NM_001040668.1	NP_001035758.1	ILMN_1752953		19q13.33b
FBLN2	3	8.21505	2120243	ILMN_29279	2199	51873054	NM_001998.2	NP_001989.2	ILMN_1774602	13654709-13654758	3p25.1b
C9ORF116	9	8.21262	6980747	ILMN_6194	138162	115430215	NM_144654.2	NP_653255.1	ILMN_1723709		9q34.3b
LOC648526	8	8.13862	2260463	ILMN_33325	648526	89028961	XM_937579.1	XP_942672.1	ILMN_1764263
HLA-E	6	7.95347	1010544	ILMN_2073	3133	62912478	NM_005516.4	NP_005507.3	ILMN_1765258	30568677-30568726	6p21.33b
RAB3IP	12	7.92117	650626	ILMN_41605	117177	90855775	NM_175624.2	NP_783323.1	ILMN_1803197	68495484-68495533	12q15c
RBMY1J	Y	7.87776	2340100	ILMN_1370	378951	56090528	NM_001006117.2	NP_001006117.2	ILMN_1738703	22973032-22973081	Yq11.223c
VCY	Y	7.84088	1710546	ILMN_14469	9084	49355825	NM_004679.2	NP_004670.1	ILMN_1683872	14677522-14677563:14677564-14677571	Yq11.221a
CLDN6	16	7.81214	6280189	ILMN_23166	9074	153792767	NM_021195.4	NP_067018.2	ILMN_1804531		16p13.3d
SQSTM1	5	7.80631	940142	ILMN_22135	8878	46251280	NM_003900.3	NP_003891.1	ILMN_1703856	179197561-179197610	5q35.3e
ASMTL	X	7.80141	4610088	ILMN_15304	8623	117553626	NM_004192.2	NP_004183.2	ILMN_1779748		Xp22.33d,Yp11.32a
SIPA1	11	7.79298	5900180	ILMN_18448	6494	24497626	NM_006747.2	NP_006738.2	ILMN_1682930	65174880-65174929	11q13.1d
