# Supplementary material for: Identification of epigenetically regulated genes that predict patient outcome in neuroblastoma
Source: BMC Cancer. 2011 Feb 11;11:66. doi: 10.1186/1471-2407-11-66 (PMC3045360; doi:10.1186/1471-2407-11-66)
Supplement: Additional file 5 — The selected genes analyzed in this study. [file 1471-2407-11-66-S5.XLS]

## Sheet: Blad1
Additional file 5. The selected genes analyzed in this study.
Symbol	ILMN ID	Product	Chr	Gene ID	Synonym	Accession
DHRS3	cg01346152	dehydrogenase/reductase (SDR family) member 3	1	9249	SDR1; Rsdr1; retSDR1	NM_004753.4
DUSP23	cg10663017, cg11104347	dual specificity phosphatase 23	1	54935	VHZ; LDP-3; DUSP25; FLJ20442; RP11-190A12.1	NM_017823.3
TGFBI	cg00386408, cg21034676	transforming growth factor; beta-induced; 68kDa	5	7045	CSD; CDB1; CDG2; CSD1; CSD2; CSD3; LCD1; BIGH3; CDGG1	NM_000358.1
COL1A2	cg18511007, cg25300386	alpha 2 type I collagen	7	1278	OI4	NM_000089.3
PRKCDBP	cg05628549, cg16245261, cg18959478, cg18392783	protein kinase C; delta binding protein	11	112464	SRBC; HSRBC; MGC20400	NM_145040.2
SCNN1A	cg18738906, cg26215727	sodium channel; nonvoltage-gated 1 alpha	12	6337	ENaCa; SCNEA; SCNN1; ENaCalpha	NM_001038.4
POU2F2	cg21608489, cg22054191	POU domain; class 2; transcription factor 2	19	5452	OCT2; OTF2; Oct-2	NM_002698.1
KRT19	cg11462865, cg16585619	Keratin19	17	3880	K19; CK19; K1CS; MGC15366	NM_002276.3
Chr, chromsome
