# Supplementary material for: Identification of epigenetically regulated genes that predict patient outcome in neuroblastoma
Source: BMC Cancer. 2011 Feb 11;11:66. doi: 10.1186/1471-2407-11-66 (PMC3045360; doi:10.1186/1471-2407-11-66)
Supplement: Additional file 6 — Fold change in gene expression after treatment with 5-Aza-dC and/or TSA in the real-time RT-PCR and microarray experiment. [file 1471-2407-11-66-S6.XLS]

## Sheet: Blad1
Additional file 6. Fold change in gene expression after treatment with 5-Aza-dC and/or TSA in the real-time RT-PCR and microarray experiment.
Cell line	Treatment	DUSP23 FC		DHRS3 FC		KRT19 FC		POU2F2 FC		PRKCDBP FC		TGFBI FC		SCNN1A FC		COL1A2 FC
		TaqMan	Array	TaqMan	Array	TaqMan	Array	TaqMan	Array	TaqMan	Array	TaqMan	Array	TaqMan	Array	TaqMan	Array
SK-N-AS	5-AZA	16.2	6.0	1.1	4.3	13.0	+	17.0	2.7	6.0	3.3	+	29.8	9.4	2.2	+	+
	TSA	5.6	2.9	1.3	-1.1	2.4	ne	ne	1.1	1.8	1.8	ne	2.5	ne	1.0	ne	nd
	5-AZA/TSA	21.5	7.6	6.4	2.8	114.6	+	15.8	2.1	3.2	2.5	+	20.2	4.6	3.6	+	+
SK-N-BE(2)	5-AZA	+	nd	2.2	nd	3.9	nd	1.8	nd	+	nd	1.0	nd	ne	nd	+	+
	TSA	ne	nd	-2.0	nd	-3.4	nd	-1.2	nd	ne	nd	-2.3	nd	+	nd	ne	1.2
	5-AZA/TSA	+	+	1.2	2.3	1.9	2.3	1.1	1.0	+	+	-2.0	-1.4	+	+	+	+
SK-N-DZ	5-AZA	2.7	ne	ne	ne	4.4	+	-1.6	-1.1	+	ne	+	+	+	ne	+	ne
	TSA	1.9	nd	+	nd	6.0	nd	1.7	nd	ne	nd	ne	nd	ne	nd	ne	nd
	5-AZA/TSA	15.5	+	ne	ne	6.6	+	1.1	-2.0	+	+	+	+	+	+	+	+
SK-N-F1	5-AZA	1.6	nd	1.6	nd	1.8	nd	1.4	nd	+	nd	+	nd	+	nd	+	-1.1
	TSA	3.6	nd	-2.0	nd	-1.4	nd	1.4	nd	ne	nd	ne	nd	+	nd	ne	nd
	5-AZA/TSA	3.5	nd	-2.3	nd	-1.4	nd	-1.2	nd	+	nd	+	nd	+	nd	+	1.4
IMR-32	5-AZA	25.7	+	3.2	ne	1.1	+	1.2	1.8	+	ne	+	2.4	ne	ne	2.2	2.0
	TSA	8.2	nd	-2.3	nd	1.3	nd	-1.4	nd	ne	nd	ne	nd	ne	nd	ne	nd
	5-AZA/TSA	3.5	+	2.0	ne	-1.2	+	ne	-1.2	ne	ne	+	1.1	ne	+	2.2	2.2
Kelly	5-AZA	15.9	nd	2.7	nd	1.4	nd	1.2	nd	ne	nd	8.3	nd	ne	nd	2.2	2.0
	TSA	15.1	nd	3.2	nd	-2.3	nd	-1.2	nd	ne	nd	1.1	nd	ne	nd	-1.2	nd
	5-AZA/TSA	43.3	nd	3.1	nd	3.6	nd	-7.0	nd	+	nd	2.0	nd	+	nd	2.2	2.2
NB69	5-AZA	+	nd	6.6	nd	2.1	nd	7.2	nd	+	nd	+	nd	ne	nd	+	nd
	TSA	ne	nd	1.6	nd	-2.0	nd	3.9	nd	ne	nd	+	nd	+	nd	ne	nd
	5-AZA/TSA	+	nd	5.2	nd	1.6	nd	12.5	nd	ne	nd	+	nd	+	nd	+	nd
SK-N-SH	5-AZA	1.3	nd	1.7	nd	15.2	nd	6.2	nd	1.0	nd	1.6	nd	4.7	nd	22.4	nd
	TSA	2.2	nd	-3.4	nd	-1.2	nd	1.8	nd	-3.4	nd	-1.2	nd	ne	nd	-1.1	nd
	5-AZA/TSA	1.4	nd	-3.4	nd	25.8	nd	1.7	nd	-3.4	nd	-1.6	nd	1.0	nd	8.5	nd
SHSY5Y	5-AZA	-1.6	nd	3.9	ne	11.9	nd	+	nd	+	nd	+	nd	+	nd	+	nd
	TSA	-2.0	nd	ne	nd	-1.6	nd	ne	nd	ne	nd	ne	nd	+	nd	+	nd
	5-AZA/TSA	-2.3	nd	-7.0	nd	4.5	nd	+	nd	+	nd	+	nd	+	nd	+	nd
FC, fold change (between treated and untreated cell line); nd, not done; ne, no expression
FC>2 is highlighted in light blue, dark blue marks genes with very low or abscent expression in the untreated cells that are activated by treatment
