# Supplementary material for: Identification of epigenetically regulated genes that predict patient outcome in neuroblastoma
Source: BMC Cancer. 2011 Feb 11;11:66. doi: 10.1186/1471-2407-11-66 (PMC3045360; doi:10.1186/1471-2407-11-66)
Supplement: Additional file 7 — Fold change in gene expression between various tumor characteristics. [file 1471-2407-11-66-S7.XLS]

## Sheet: Blad2
Additional file 7. Fold change in gene expression between various tumour characteristics.
Gene	OS	5-OS (DOD/NED)	INRG (M/L)	1p-dela	MNAa	11q-dela	17q gaina	primary NB/control tissues
DHRS3	-1.6	-1.3	1.6	1.9	1.1	2.3*	2.6*	-2.7*
DUSP23	-2.8*	-2.6	-1.7	-1.2	-2.0	1.0	1.0	-1.8
TGFBI	-1.6	-1.7	1.0	-1.5	-1.1	2.6*	2.3	-2.8*
COL1A2	-1.2	-1.5	1.3	1.5	2.0	2.6*	2.6*	2.5
PRKCDBP	-2.4*	-2.4	-1.1	1.4	1.0	2.5*	1.8	1.5
SCNN1A	-1.2	1.9	2.2	1.5	2.1	7.8**	3.8*	-57.7***
POU2F2	-1.4	-1.1	1.0	-1.3	-1.4	1.1	1.5	1.1
KRT19	-8.3*	-12.5**	-3.0	1.0	-5.8*	-5.6*	-7.3*	-1.3
OS, overall survival; DOD, dead of disease; NED, no evidence of disease; M, metastatic; L, localized;
1p-del, 1p-deletion; MNA, MYCN amplification; 11q-del, 11q-deletion
apresence of chromosomal aberration tested against absence; *p≤0.05; **p<0.01; ***p<0.001

## Sheet: Blad1
		17q	1p	INRG,LM	11q
Group Statistics		Mean Difference	Mean Difference	Mean Difference	Mean Difference	Mean Difference	Mean Difference
	Chr17qgain
KRT19cg11462865	neg					0,22**	0,22***
KRT19cg16585619	neg
	pos
PRKCDBPcg05628549	neg
	pos
PRKCDBPcg16245261	neg	0,2**	0,24**			0,29***
PRKCDBPcg18392783	neg					0,21**
PRKCDBPcg18959478	neg					0,19*
SCNN1Acg18738906	neg	0,34****	0,25****	0,34****	0,16*	0,20**
SCNN1Acg26215727	neg	0,20****	0,16***	0,15***		0,13*
TGFBIcg00386408	neg						0,14*
TGFBIcg21034676	neg					0,15*
LRCH4cg20500081	neg	-0,14**
POU2F2cg21608489	neg
POU2F2cg22054191	neg
DUSP23cg10663017	neg	0,17****	0,23****		-0,09**	0,29****
DUSP23cg11104347	neg	0,13**	0,19***		-0,13****	0,30****
DHRS3cg01346152	neg
DHRS3cg09229231	neg
COL1A2cg18511007	neg						0,18**
COL1A2cg25300386	neg
