# Supplementary material for: Identification of epigenetically regulated genes that predict patient outcome in neuroblastoma
Source: BMC Cancer. 2011 Feb 11;11:66. doi: 10.1186/1471-2407-11-66 (PMC3045360; doi:10.1186/1471-2407-11-66)
Supplement: Additional file 8 — Patient data. [file 1471-2407-11-66-S8.XLS]

## Sheet: Blad1
Additional file 8. Patient data
Tumor id	OS	INRG	age at diagnosis	age at follow up	1p-del	MNA	11q-del	17q gain	Illumina 27K	qRT-PCR
10E6	NED	M	<18m	>60m	pos	pos	neg	pos	x
10E7	DOD	M	>18m	<60m	neg	neg	neg	pos	x
10R2	DOD	M	<18m	<60m	pos	pos	neg	pos	x	x
10R4	NED	MS	<18m	>60m	neg	neg	neg	neg	x
10R8	DOD	L	>18m	<60m	neg	neg	pos	neg	x	x
11E1	NED	M	>18m	>60m	neg	neg	pos	pos	x	x
11E5	DOD	M	<18m	<60m	neg	neg	neg	neg		x
11E8	NED	L	<18m	>60m	neg	neg	neg	neg	x
11R9	DOD	M	>18m	<60m	neg	neg	pos	pos	x
12E3	DOD	M	<18m	<60m	pos	pos	neg	pos		x
12E5	NED	MS	<18m	>60m	neg	neg	neg	neg	x	x
12E8	NED	L	<18m	>60m	neg	neg	neg	neg		x
12R1	NED	M	<18m	>60m	pos	neg	neg	pos	x
12R6	DOD	M	>18m	<60m	pos	pos	neg	neg	x	x
12R9	NED	M	>18m	>60m	neg	pos	neg	neg	x	x
13E5	DOD	L	>18m	<60m	neg	pos	neg	pos		x
13E6	DOD	L	>18m	<60m	neg	pos	pos	pos		x
13R0	DOD	M	>18m	<60m	neg	pos	pos	pos?	x	x
13R1	DOD	L	>18m	<60m	neg	pos	pos	pos	x
15R8	NED	L	<18m	>60m	pos	neg	pos	pos	x
16E2	NED	L	<18m	>60m	neg	neg	neg	neg	x	x
16E9	DOD	M	>18m	<60m	neg	pos	neg	pos?	x	x
16R4	NED	L	>18m	>60m	neg	pos	neg	pos	x
17E2	NED	L	>18m	>60m	neg	neg	neg	neg	x	x
17E4	DOD	M	>18m	<60m	neg	pos	pos	pos	x
18E2	NED	L	>18m	>60m	pos	neg	neg	pos	x
18E4	DOD	M	<18m	<60m	neg	pos	pos	pos	x
18E5	NED	L	>18m	>60m	neg	neg	neg	neg	x
18E7	NED	L	>18m	>60m	neg	neg	neg	pos	x
18E8	NED	L	<18m	>60m	neg	neg	neg	neg	x	x
19R1	NED	L	>18m	>60m	neg	neg	neg	neg	x	x
19R6	DOD	L	<18m	<60m	neg	pos	pos	pos	x
20R8	NED	L	>18m	>60m	neg	pos	pos	pos	x	x
21R6	NED	M	<18m	>60m	neg	neg	neg	neg		x
23R2	NED	L	>18m	>60m	neg	pos			x	x
23R4	NED	L	<18m	>60m	neg	neg	neg	neg	x
25R6	DOD	M	>18m	<60m	neg	pos	pos	pos	x
25R7	NED	L	<18m	>60m	neg	neg	neg	neg	x
26R0	NED	M	>18m	>60m	pos	neg	pos	pos	x	x
26R1	NED	L	<18m	>60m	neg	neg	neg	neg	x	x
27R1	NED	L	<18m	>60m	neg	neg	neg	neg		x
27R7	NED	L	<18m	>60m	neg	neg	neg	neg	x
28R2	NED		<18m	>60m	neg	pos	pos	pos	x	x
28R8	DOD	M	>18m	<60m	neg	neg	pos	pos		x
30R0	NED	M	>18m	>60m	pos	neg	neg	neg	x
32R2	NED	M	>18m	>60m	pos	neg	pos	pos	x	x
34R0	DOD	M	>18m	<60m	neg	neg	neg	pos	x	x
34R5	NED	L	<18m	<60m	neg	neg	neg	neg	x	x
35R5	NED	L	<18m	<60m	neg	neg	neg	neg	x	x
35R7	DOD	M	<18m	<60m	pos	neg	neg	neg	x
36R1	DOD	M	>18m	<60m	pos	neg	neg	pos	x
36R2	NED	M	>18m	<60m	pos	neg	neg	pos	x
36R3	DOD	MS	<18m	<60m	neg	neg	neg	pos	x
37R0	DOD	M	>18m	<60m		pos	neg			x
37R5	NED	L	<18m	<60m	neg	neg	neg	neg	x	x
37R6	NED	L	<18m	<60m	neg	neg	neg	neg	x	x
38R6	NED	L	>18m	<60m	neg	neg	pos	neg	x	x
39R1	NED	M	>18m	<60m	neg	pos	pos	pos	x	x
3E2	DOD	M	>18m	<60m	pos	neg	neg	pos	x	x
40R0	NED	M	<18m	<60m		neg	neg			x
43R2	DOD	M	<18m	<60m	neg	neg	neg	pos	x
43R3	NED	M	>18m	<60m	neg	pos	pos	pos	x
45R1	NED	M	>18m	<60m	neg	neg	neg	neg		x
4E1	DOD	M	>18m	<60m	pos	neg	neg	pos	x	x
5E1	NED	L	<18m	>60m	neg	neg	neg	neg	x	x
6E9	DOD	L	>18m	<60m	pos	neg	pos	pos	x	x
8E4	NED	L	<18m	>60m	neg	neg	neg	neg	x	x
8E7	NED	L	>18m	>60m	neg	neg	neg	neg	x	x
9E5	DOD	M	>18m	<60m	neg	pos	pos	pos	x
9R9	DOD	M	>18m	<60m	pos	neg	pos	pos	x	x
NED, no evidence of disease; DOD, dead of disease; L, localized; M, metastatic; m, months; 1p-del, 1p-deletion;
MNA, MYCN amplification; 11q-del, 11q-deletion; neg, negative; pos, positive

## Sheet: Blad2
no
Arrayid
FH
ST
ageatdiag
Less_18m
status
followup
five_OS
sex
INSS
INRG
profile
F_UF_prof
NMA
Chr11qdel
prof2
Chr1pdel
Chr17qgain
plate_pos
Clusternamn
